# Supplementary material for: Microbial succession during the transition from active to inactive stages of deep-sea hydrothermal vent sulfide chimneys
Source: Microbiome. 2020 Jun 30;8:102. doi: 10.1186/s40168-020-00851-8 (PMC7329443; doi:10.1186/s40168-020-00851-8)
Supplement: Supplementary file 3 — Additional file 2: Table S1 Measured concentrations of selected aqueous species and pH in replicate fluid samples from M-vent and L-vent. Table S2 General metagenomic and assembly characteristics of M- and L-vent chimney sample. Table S3 Taxonomic classification and relative abundance of full-length 16S rRNA genes recovered from L-vent sulfide chimney sample. Table S4 Taxonomic classification and relative abundance of full-length 16S rRNA genes recovered from M-vent sulfide chimney sample. Table S5 Completeness and contamination of 173 MAGs recovered from L- and M-vent chimney samples. Table S6: Metabolic potential of MAGs for the major microbial groups (> 1%) recovered from the L- and M-vent chimney. The specific method for estimating relative abundance/iRep are listed in the "Method and Materials" in the main text. The average iRep value of bacterial MAGs recovered from L- and M-vent sample are 1.42 and 1.51, respectively. The numbers in the metabolic pathway columns represent the percentage of the microbial taxa encoded the complete pathway (based on quantity of MAGs, e.g. 0.33 means 1 in 3 of the MAGs have the pathway). Table S7 Key genes of metabolic pathways for MAG annotation. The completeness of each metabolic pathway is classified into 3 level: 1- complete, 2 - uncomplete; 3- partial. The particular completeness classification standard for each pathway are listed in the following: Sulfide oxdation: complete-sqr or fccB; Sox pathway (thiosulfate oxidation): complete - sox A/B/X/Y/Z/C/D, uncomplete - soxB, partial: other Sox genes expect soxB/C/D; Dissimilatory sulfate reduction/oxidation: complete-sat/dsrAB/aprAB, uncomplete - two of sat/dsrAB/aprAB, partial - one of sat/dsrAB/aprAB. Subsequent dissimilatory nitrate reduction: complete-nirB or nrfA/H; uncomplete-one of nrfA/H. Subsequent denitrification: complete-nirS/K and norB/C and nosZ; uncomplete - two of nirS/K and norB/C and nosZ; partial - one of nirS/K and norB/C and nosZ. Nitrogen fixation: complet [file 40168_2020_851_MOESM2_ESM.xlsx]

## Sheet: Table S1
Table S1. Measured concentrations of selected aqueous species and pH in replicate fluid samples from M-vent and L-vent.
Sample	Vent	Mg	pH	Na	K	Ca	Cl	SO4	∑H2S	H2	∑CO2	CH4
		mmol/kg	25°C	mmol/kg	mmol/kg	mmol/kg	mmol/kg	mmol/kg	µmol/L	mmol/L	mmol/kg	µmol/L
J759-IGT3A	M-vent	39.17	4.82	464	10.71	18.54	549	22.27	0.00042	<0.002	21.6	23.9
J759-IGT8A	M-vent	42.1	5.01	465	10.74	16.54	550	23.54	0.00038	<0.002	18.4	19.04
J761-IGT6A	L-vent	39.73	5.48	459	12.22	12.17	537	21.99	1.54	0.204	4.5	22.5
J761-IGTUW3A	L-vent	35.8	5.3	453	12.61	13.34	538	20.01	1.97	0.268	5.4	27.04
J761-IGTUW2A	L-vent	31.13	5.17	461	13.83	13.98	533	16.98	2.69	0.344	-	33.1

## Sheet: Table S2
Characteristic	M-vent	L-vent
Size of raw reads (Gbp)	83.4345	73.2623
No. of clean reads	352707814	319138012
Avg. length (bp)	100	100
Size of assembly (bp)	990922230	783576546
No.of contigs	545008	644620
Avg contig size (bp)	1801	1198
Largest contigs (bp)	307553	863657
N50 (bp)	4744	3150
Total num. of encoding genes	550202	454618
No.of predicted 16S rRNA genes	372	162
No.of estimited genome equivalents	191	235
Table S2: General metagenomic and assembly characteristics of M-vent and L-vent chimney sample.

## Sheet: Table S3
Sequence ID	Coverage	percentage	Kindom	Phylum	Class	Order	Family	Genus	Species
2006_AB019749_1_1399_Prior_0_000346_Length_1324_NormPrior_0_000384	29.9773	0.000465253	Archaea	Woesearchaeota
1627_AJ318041_1_1500_Prior_0_000144_Length_1357_NormPrior_0_000156	18.0133	0.000279569	Archaea	Nanoarchaeota	Nanoarchaeota
464_AB611366_1_906_Prior_0_000490_Length_904_NormPrior_0_000796	79.865	0.00123952	Archaea	Nanoarchaeota	Nanoarchaeota
12_AB095133_1_1040_Prior_0_000144_Length_1014_NormPrior_0_000208	39.5148	0.000613276	Archaea	Miscellaneous
20_AF526951_1_1034_Prior_0_004497_Length_1034_NormPrior_0_006385	456.11	0.00707891	Archaea	Euryarchaeota	Archaeoglobi	Archaeoglobales	Archaeoglobaceae	uncultured	uncultured
802_AF356632_1_1400_Prior_0_001457_Length_1368_NormPrior_0_001564	93.5789	0.00145236	Archaea	Euryarchaeota	Methanococci	Methanococcales	Methanococcaceae	Methanothermococcus	uncultured
3393_AB095127_1_1080_Prior_0_000004_Length_818_NormPrior_0_000007	4.9291	7.65e-05	Archaea	Euryarchaeota	Methanococci	Methanococcales	Methanocaldococcaceae	Methanocaldococcus	Methanocaldococcus
5530_AB235344_1_925_Prior_0_000239_Length_921_NormPrior_0_000381	88.1042	0.00136739	Archaea	Euryarchaeota	Methanococci	Methanococcales	Methanocaldococcaceae	Methanocaldococcus	Methanocaldococcus
548_CP001787_622145_623614_Prior_0_005098_Length_1461_NormPrior_0_005123	372.739	0.00578497	Archaea	Euryarchaeota	Methanococci	Methanococcales	Methanocaldococcaceae	Methanocaldococcus	Methanocaldococcus
495_DQ925859_1_1354_Prior_0_005642_Length_1348_NormPrior_0_006145	374.542	0.00581295	Archaea	Euryarchaeota	Methanopyri	Methanopyrales	Methanopyraceae	Methanopyrus	Methanopyrus
1040_AF356631_1_1419_Prior_0_010597_Length_1419_NormPrior_0_010964	694.376	0.0107768	Archaea	Euryarchaeota	Thermococci	Thermococcales	Thermococcaceae	Thermococcus	Thermococcus
2208_DQ118404_19062_20535_Prior_0_000761_Length_1454_NormPrior_0_000768	63.6066	0.000987185	Archaea	Euryarchaeota	Thermoplasmata	Thermoplasmatales	Deep
16358_M21087_1_1497_m38_Prior_0_000665_Length_1438_NormPrior_0_000679	36.9764	0.000573879	Archaea	Crenarchaeota	Thermoprotei	Desulfurococcales	Pyrodictiaceae	Pyrodictium	Pyrodictium
16030_HQ635955_1_901_m17_Prior_0_001417_Length_901_NormPrior_0_002309	151.452	0.00235056	Archaea	Crenarchaeota	Thermoprotei	Desulfurococcales	Desulfurococcaceae	Ignisphaera	uncultured
16363_CP002051_1270431_1271941_m20_Prior_0_000577_Length_1479_NormPrior_0_000573	56.9087	0.000883233	Archaea	Crenarchaeota	Thermoprotei	Desulfurococcales	Desulfurococcaceae	Staphylothermus	Staphylothermus
200_AF526975_1_1030_Prior_0_004781_Length_1030_NormPrior_0_006815	362.586	0.0056274	Archaea	Crenarchaeota	Thermoprotei	Desulfurococcales	Desulfurococcaceae	Thermodiscus	uncultured
16365_HQ635955_1_901_m28_Prior_0_000315_Length_901_NormPrior_0_000513	34.2619	0.000531751	Archaea	Crenarchaeota	Thermoprotei	Desulfurococcales	Desulfurococcaceae	Ignisphaera	uncultured
1303_DQ924708_1_1336_Prior_0_012510_Length_1334_NormPrior_0_013768	793.781	0.0123196	Archaea	Crenarchaeota	Thermoprotei	Thermoproteales	Thermoproteaceae	uncultured	uncultured
33_CP002051_1270431_1271941_Prior_0_001576_Length_1495_NormPrior_0_001548	153.644	0.00238458	Archaea	Crenarchaeota	Thermoprotei	Desulfurococcales	Desulfurococcaceae	Staphylothermus	Staphylothermus
15336_CP002051_1270431_1271941_m05_Prior_0_002226_Length_1479_NormPrior_0_002210	188.617	0.00292736	Archaea	Crenarchaeota	Thermoprotei	Desulfurococcales	Desulfurococcaceae	Staphylothermus	uncultured
777_AB293240_1_1332_Prior_0_001057_Length_1325_NormPrior_0_001171	70.7502	0.00109805	Archaea	Crenarchaeota	Thermoprotei	Desulfurococcales	Desulfurococcaceae	uncultured	uncultured
3716_M21087_1_1497_Prior_0_003066_Length_1438_NormPrior_0_003130	191.541	0.00297275	Archaea	Crenarchaeota	Thermoprotei	Desulfurococcales	Desulfurococcaceae	Aeropyrum	Aeropyrum
2627_AB496483_1_943_Prior_0_000367_Length_943_NormPrior_0_000571	37.947	0.000588943	Archaea	Crenarchaeota	Thermoprotei	Thermoproteales	Thermofilaceae	Thermofilum	uncultured
3295_AF526970_1_1029_Prior_0_000572_Length_1029_NormPrior_0_000816	50.5714	0.000784877	Archaea	Crenarchaeota	Thermoprotei	Desulfurococcales	Desulfurococcaceae	Ignicoccus	Ignicoccus
119_AF526948_1_1026_Prior_0_000538_Length_1014_NormPrior_0_000779	79.7751	0.00123812	Archaea	Aenigmarchaeota	Deep
484_HM448208_1_1447_Prior_0_001212_Length_1442_NormPrior_0_001234	118.922	0.00184569	Bacteria	Thermotogae	Thermotogae	Thermotogales	Thermotogaceae	EM3	uncultured
16351_GU233815_1_1412_m35_Prior_0_000576_Length_1390_NormPrior_0_000608	64.3597	0.000998873	Bacteria	Thermotogae	Thermotogae	Thermotogales	Thermotogaceae	EM3	uncultured
706_GU233815_1_1412_Prior_0_002720_Length_1390_NormPrior_0_002873	240.488	0.00373241	Bacteria	Thermotogae	Thermotogae	Thermotogales	Thermotogaceae	EM3	uncultured
2446_EF205561_1_1489_Prior_0_000035_Length_1354_NormPrior_0_000038	9.30576	0.000144427	Bacteria	Thermodesulfobacteria	Thermodesulfobacteria	Thermodesulfobacteriales	Thermodesulfobacteriaceae	Thermodesulfobacterium	Thermodesulfobacterium
112_AF332514_1_1497_Prior_0_002992_Length_1495_NormPrior_0_002938	197.133	0.00305954	Bacteria	Thermodesulfobacteria	Thermodesulfobacteria	Thermodesulfobacteriales	Thermodesulfobacteriaceae	Thermodesulfobacterium	Thermodesulfobacterium
63_AJ969460_1_1473_Prior_0_029565_Length_1473_NormPrior_0_029468	1862.29	0.028903	Bacteria	Thermodesulfobacteria	Thermodesulfobacteria	Thermodesulfobacteriales	Thermodesulfobacteriaceae	Thermodesulfatator	Thermodesulfatator
2026_GQ357002_1_1505_Prior_0_000946_Length_1445_NormPrior_0_000961	83.9709	0.00130324	Bacteria	Spirochaetae	Spirochaetes	Spirochaetales	Spirochaetaceae	Spirochaeta
502_EF659435_1_1470_Prior_0_000766_Length_1453_NormPrior_0_000774	75.9642	0.00117898	Bacteria	Proteobacteria	Alphaproteobacteria	Rhodobacterales	Rhodobacteraceae	Roseovarius	Rhodobacteraceae
538_JN874112_1_1490_Prior_0_004865_Length_1490_NormPrior_0_004794	301.977	0.00468674	Bacteria	Proteobacteria	Deltaproteobacteria	Desulfobacterales	Desulfobulbaceae	Desulfobulbus	uncultured
1935_AJ431227_1_1513_Prior_0_000275_Length_1513_NormPrior_0_000267	22.2353	0.000345095	Bacteria	Proteobacteria	Deltaproteobacteria	Desulfurellales	Desulfurellaceae	Hippea	proteobacterium
846_FR853074_1_1525_Prior_0_000368_Length_1458_NormPrior_0_000371	42	0.000651847	Bacteria	Proteobacteria	Deltaproteobacteria	Myxococcales	UASB-TL25	uncultured
1959_FJ202111_1_1463_Prior_0_000343_Length_1444_NormPrior_0_000349	32.8961	0.000510553	Bacteria	Proteobacteria	Deltaproteobacteria	Bdellovibrionales	Bdellovibrionaceae	Bdellovibrio	uncultured
3391_JQ072925_1_1526_Prior_0_001099_Length_1501_NormPrior_0_001075	70.429	0.00109307	Bacteria	Proteobacteria	Deltaproteobacteria	Desulfobacterales	Desulfobulbaceae	Dissulfuribacter	uncultured
477_AY280422_1_1455_Prior_0_000589_Length_1448_NormPrior_0_000597	48.9903	0.000760338	Bacteria	Proteobacteria	Deltaproteobacteria	Desulfurellales	Desulfurellaceae	uncultured	uncultured
1065_AJ969442_1_1478_Prior_0_000694_Length_1474_NormPrior_0_000691	54.6228	0.000847755	Bacteria	Proteobacteria	Deltaproteobacteria	Desulfobacterales	Desulfobulbaceae	SEEP-SRB2	uncultured
4045_JQ611189_1_1340_Prior_0_000599_Length_1239_NormPrior_0_000710	58.3729	0.000905957	Bacteria	Proteobacteria	Deltaproteobacteria	Desulfurellales	Desulfurellaceae	uncultured	uncultured
4240_KC682600_1_1470_Prior_0_000377_Length_1404_NormPrior_0_000394	36.4359	0.000565491	Bacteria	Proteobacteria	Deltaproteobacteria	Desulfuromonadales	GR-WP33-58	uncultured
1928_FR852972_1_1536_Prior_0_000433_Length_1460_NormPrior_0_000435	41.2521	0.000640239	Bacteria	Proteobacteria	Deltaproteobacteria	Desulfovibrionales	Desulfohalobiaceae	Desulfothermus	uncultured
864_JQ072917_1_1530_Prior_0_003399_Length_1527_NormPrior_0_003268	211.98	0.00328997	Bacteria	Proteobacteria	Deltaproteobacteria	Desulfobacterales	Desulfobulbaceae	Dissulfuribacter	uncultured
1639_JQ073006_1_1539_Prior_0_000594_Length_1527_NormPrior_0_000571	45.3006	0.000703073	Bacteria	Proteobacteria	Deltaproteobacteria	Desulfurellales	Desulfurellaceae	Hippea	uncultured
104_FR853021_1_1501_Prior_0_000720_Length_1414_NormPrior_0_000748	65.4059	0.00101511	Bacteria	Proteobacteria	Deltaproteobacteria	Desulfobacterales	Desulfobulbaceae	Desulfobulbus	uncultured
1210_AF420340_1_1521_Prior_0_000704_Length_1517_NormPrior_0_000681	67.7759	0.00105189	Bacteria	Proteobacteria	Deltaproteobacteria	Desulfobacterales	Desulfobacteraceae	uncultured	uncultured
304_AY280407_1_1426_Prior_0_000828_Length_1426_NormPrior_0_000852	99.669	0.00154688	Bacteria	Campylobacterota	Campylobacteria	Campylobacterales	Helicobacteraceae	Sulfurovum	uncultured
231_GU369887_1_1386_Prior_0_000992_Length_1386_NormPrior_0_001051	127.727	0.00198235	Bacteria	Campylobacterota	Campylobacteria	Campylobacterales	Helicobacteraceae	Sulfurovum	uncultured
267_AY280411_1_1426_Prior_0_000518_Length_1422_NormPrior_0_000535	47.9367	0.000743986	Bacteria	Campylobacterota	Campylobacteria	Campylobacterales	Campylobacteraceae	Campylobacter	uncultured
1026_JX871403_1_1467_Prior_0_000124_Length_1464_NormPrior_0_000124	16.0943	0.000249786	Bacteria	Campylobacterota	Campylobacteria	Campylobacterales	Helicobacteraceae	Sulfurovum	uncultured
750_DQ925876_1_1218_Prior_0_000406_Length_1217_NormPrior_0_000490	44.6228	0.000692554	Bacteria	Campylobacterota	Campylobacteria	Campylobacterales	Helicobacteraceae	Sulfurovum	uncultured
49_AY672532_1_1489_Prior_0_000858_Length_1438_NormPrior_0_000876	103.218	0.00160197	Bacteria	Campylobacterota	Campylobacteria	Campylobacterales	Helicobacteraceae	Sulfurimonas	uncultured
695_EF218996_1_1378_Prior_0_000177_Length_1377_NormPrior_0_000189	15.5556	0.000241425	Bacteria	Campylobacterota	Campylobacteria	BR36	uncultured
2476_JQ073007_1_1461_Prior_0_000193_Length_1460_NormPrior_0_000194	14.1534	0.000219663	Bacteria	Campylobacterota	Campylobacteria	Campylobacterales	Campylobacteraceae	Campylobacter	uncultured
16357_JF320741_1_1535_m17_Prior_0_000623_Length_1429_NormPrior_0_000640	37.6501	0.000584336	Bacteria	Campylobacterota	Campylobacteria	Nautiliales	Nautiliaceae	Nitratiruptor	Nitratiruptor
73_AY251062_1_1454_Prior_0_000424_Length_1454_NormPrior_0_000428	53.5543	0.000831172	Bacteria	Campylobacterota	Campylobacteria	Nautiliales	Nautiliaceae	Nitratifractor	uncultured
860_AY531570_1_1473_Prior_0_001523_Length_1473_NormPrior_0_001518	117.959	0.00183075	Bacteria	Campylobacterota	Campylobacteria	Campylobacterales	Helicobacteraceae	Sulfurovum	uncultured
6642_AJ441209_1_1426_Prior_0_000233_Length_1426_NormPrior_0_000240	53.7223	0.000833779	Bacteria	Campylobacterota	Campylobacteria	Campylobacterales	Helicobacteraceae	Sulfurovum	proteobacterium
1311_AF068810_1_1482_Prior_0_000435_Length_1270_NormPrior_0_000503	36.9071	0.000572804	Bacteria	Campylobacterota	Campylobacteria	Nautiliales	Nautiliaceae	uncultured	uncultured
1200_AB013261_1_1473_Prior_0_000585_Length_1473_NormPrior_0_000583	32.2485	0.000500502	Bacteria	Campylobacterota	Campylobacteria	Campylobacterales	Helicobacteraceae	Sulfurovum	uncultured
2393_FR853017_1_1479_Prior_0_000803_Length_1478_NormPrior_0_000798	97.9526	0.00152024	Bacteria	Campylobacterota	Campylobacteria	Nautiliales	Nautiliaceae	Nitratifractor	uncultured
601_GQ355011_1_1482_Prior_0_000073_Length_1474_NormPrior_0_000073	32.654	0.000506796	Bacteria	Campylobacterota	Campylobacteria	Campylobacterales	Helicobacteraceae	Sulfurovum	Sulfurovum
1129_JN874124_1_1480_Prior_0_015239_Length_1480_NormPrior_0_015117	558.486	0.0086678	Bacteria	Campylobacterota	Campylobacteria	Campylobacterales	Helicobacteraceae	Sulfurimonas	uncultured
2067_AB842290_1_1433_Prior_0_000362_Length_1433_NormPrior_0_000371	36.5778	0.000567694	Bacteria	Campylobacterota	Campylobacteria	Campylobacterales	Helicobacteraceae	Sulfurovum	uncultured
16354_L35520_1_1502_m33_Prior_0_000656_Length_1489_NormPrior_0_000647	70.5735	0.00109531	Bacteria	Campylobacterota	Campylobacteria	Campylobacterales	Helicobacteraceae	Sulfurovum	epibiont
593_JF738099_1_1479_Prior_0_004256_Length_1479_NormPrior_0_004225	269.635	0.00418478	Bacteria	Campylobacterota	Campylobacteria	Nautiliales	Nautiliaceae	Nitratifractor	proteobacterium
2748_FJ535310_1_1346_Prior_0_000414_Length_1343_NormPrior_0_000453	53.2897	0.000827064	Bacteria	Campylobacterota	Campylobacteria	Nautiliales	Nautiliaceae	Nitratifractor	uncultured
552_AY280430_1_1442_Prior_0_002218_Length_1438_NormPrior_0_002265	149.307	0.00231728	Bacteria	Campylobacterota	Campylobacteria	PS-B32	uncultured
893_AY672503_1_1477_Prior_0_000857_Length_1477_NormPrior_0_000852	74.3886	0.00115452	Bacteria	Campylobacterota	Campylobacteria	Campylobacterales	Campylobacteraceae	Campylobacter	uncultured
2001_JN662200_1_1387_Prior_0_000651_Length_1387_NormPrior_0_000689	69.0411	0.00107153	Bacteria	Campylobacterota	Campylobacteria	Campylobacterales	Helicobacteraceae	Sulfurovum	uncultured
776_AY672540_1_1472_Prior_0_000266_Length_1472_NormPrior_0_000265	38.1766	0.000592508	Bacteria	Campylobacterota	Campylobacteria	Campylobacterales	Helicobacteraceae	Sulfurovum	uncultured
81_AY672525_1_1481_Prior_0_021223_Length_1481_NormPrior_0_021039	847.969	0.0131606	Bacteria	Campylobacterota	Campylobacteria	Campylobacterales	Helicobacteraceae	Sulfurovum	uncultured
1019_AF449239_1_1432_Prior_0_000498_Length_1432_NormPrior_0_000511	29.0363	0.000450648	Bacteria	Campylobacterota	Campylobacteria	Campylobacterales	Campylobacteraceae	Arcobacter	uncultured
303_JQ712452_1_1383_Prior_0_002094_Length_1383_NormPrior_0_002223	149.505	0.00232035	Bacteria	Campylobacterota	Campylobacteria	Nautiliales	Nautiliaceae	Nitratifractor	uncultured
977_GU583969_1_1478_Prior_0_001433_Length_1478_NormPrior_0_001423	131.115	0.00203493	Bacteria	Campylobacterota	Campylobacteria	Campylobacterales	Helicobacteraceae	Sulfurimonas	uncultured
75_JN873978_1_1448_Prior_0_006637_Length_1448_NormPrior_0_006730	489.816	0.00760203	Bacteria	Campylobacterota	Campylobacteria	Nautiliales	Nautiliaceae	Caminibacter	Nautiliaceae
553_AY355295_1_1221_Prior_0_000412_Length_1221_NormPrior_0_000495	63.0516	0.000978571	Bacteria	Campylobacterota	Campylobacteria	Nautiliales	Nautiliaceae	Nitratifractor	uncultured
172_AJ431213_1_1476_Prior_0_021987_Length_1474_NormPrior_0_021900	939.7	0.0145843	Bacteria	Campylobacterota	Campylobacteria	Nautiliales	Nautiliaceae	Nitratifractor	proteobacterium
329_AF068804_1_1433_Prior_0_001344_Length_1433_NormPrior_0_001377	91.9721	0.00142742	Bacteria	Campylobacterota	Campylobacteria	Nautiliales	Nautiliaceae	Caminibacter	Nautiliaceae
15141_AY691430_1_1358_m01_Prior_0_001153_Length_1356_NormPrior_0_001248	184.726	0.00286697	Bacteria	Campylobacterota	Campylobacteria	Nautiliales	Nautiliaceae	Caminibacter	Caminibacter
1443_JN662135_1_1367_Prior_0_000070_Length_1362_NormPrior_0_000075	15.0793	0.000234033	Bacteria	Campylobacterota	Campylobacteria	Campylobacterales	Helicobacteraceae	Sulfurovum	uncultured
2515_JN662258_1_1367_Prior_0_000699_Length_1364_NormPrior_0_000752	106.601	0.00165447	Bacteria	Campylobacterota	Campylobacteria	Campylobacterales	Helicobacteraceae	Sulfurovum	uncultured
4706_FR853045_1_1479_Prior_0_001236_Length_1477_NormPrior_0_001229	118.834	0.00184432	Bacteria	Campylobacterota	Campylobacteria	Campylobacterales	Campylobacteraceae	Campylobacter	uncultured
1082_AJ441198_1_1435_Prior_0_000964_Length_1435_NormPrior_0_000986	113.005	0.00175385	Bacteria	Campylobacterota	Campylobacteria	Campylobacterales	Helicobacteraceae	Sulfurimonas	Sulfurimonas
1001_JN662188_1_1365_Prior_0_000336_Length_1364_NormPrior_0_000362	26.8812	0.000417201	Bacteria	Campylobacterota	Campylobacteria	Campylobacterales	Campylobacteraceae	Sulfurospirillum	uncultured
27_EF462670_1_1465_Prior_0_000962_Length_1465_NormPrior_0_000964	65.2792	0.00101314	Bacteria	Campylobacterota	Campylobacteria	Campylobacterales	Helicobacteraceae	Sulfurovum	uncultured
278_JN873971_1_1458_Prior_0_001368_Length_1458_NormPrior_0_001378	96.358	0.00149549	Bacteria	Campylobacterota	Campylobacteria	Nautiliales	Nautiliaceae	Lebetimonas	uncultured
111_EF462674_1_1465_Prior_0_007072_Length_1465_NormPrior_0_007087	388.407	0.00602814	Bacteria	Campylobacterota	Campylobacteria	Campylobacterales	Helicobacteraceae	Sulfurovum	uncultured
3219_JQ195665_1_1339_Prior_0_000301_Length_1339_NormPrior_0_000330	30.0179	0.000465883	Bacteria	Campylobacterota	Campylobacteria	Campylobacterales	Helicobacteraceae	Sulfurovum	uncultured
613_DQ071289_1_1344_Prior_0_005001_Length_1344_NormPrior_0_005463	318.188	0.00493832	Bacteria	Campylobacterota	Campylobacteria	Campylobacterales	Campylobacteraceae	Arcobacter	uncultured
16343_AAUQ01000460_64_1553_m23_Prior_0_000511_Length_1360_NormPrior_0_000552	20.0118	0.000310586	Bacteria	Campylobacterota	Campylobacteria	Nautiliales	Nautiliaceae	Nitratifractor	epibiont
237_JN873953_1_1477_Prior_0_017479_Length_1477_NormPrior_0_017375	842.076	0.0130692	Bacteria	Campylobacterota	Campylobacteria	Nautiliales	Nautiliaceae	Nitratifractor	uncultured
2736_AJ575997_1_1415_Prior_0_000928_Length_1414_NormPrior_0_000964	54.802	0.000850536	Bacteria	Campylobacterota	Campylobacteria	Campylobacterales	Helicobacteraceae	Sulfurimonas	uncultured
16359_JQ073001_1_1497_m40_Prior_0_000678_Length_1496_NormPrior_0_000665	61.7366	0.000958163	Bacteria	Campylobacterota	Campylobacteria	Nautiliales	Nautiliaceae	Nitratiruptor	uncultured
1533_JN662254_1_1386_Prior_0_001791_Length_1386_NormPrior_0_001897	123.636	0.00191886	Bacteria	Campylobacterota	Campylobacteria	Campylobacterales	Helicobacteraceae	Sulfurovum	uncultured
1116_AJ441200_1_1419_Prior_0_000322_Length_1419_NormPrior_0_000333	33.8309	0.000525061	Bacteria	Campylobacterota	Campylobacteria	Campylobacterales	Helicobacteraceae	Sulfurimonas	uncultured
1713_EF462744_1_1464_Prior_0_002357_Length_1464_NormPrior_0_002364	217.918	0.00338212	Bacteria	Campylobacterota	Campylobacteria	Campylobacterales	Campylobacteraceae	Sulfurospirillum	uncultured
342_AY672520_1_1478_Prior_0_001658_Length_1478_NormPrior_0_001647	178.344	0.00276792	Bacteria	Campylobacterota	Campylobacteria	Campylobacterales	Helicobacteraceae	Sulfurovum	uncultured
155_AY672498_1_1475_Prior_0_021584_Length_1475_NormPrior_0_021484	891.909	0.0138426	Bacteria	Campylobacterota	Campylobacteria	Campylobacterales	Helicobacteraceae	Sulfurovum	uncultured
1135_FN658697_1_1472_Prior_0_002209_Length_1458_NormPrior_0_002224	148.815	0.00230963	Bacteria	Campylobacterota	Campylobacteria	Campylobacterales	Helicobacteraceae	Sulfurovum	epsilon
2602_JN662025_1_1344_Prior_0_001097_Length_1344_NormPrior_0_001198	112.875	0.00175184	Bacteria	Campylobacterota	Campylobacteria	Campylobacterales	Helicobacteraceae	Sulfurovum	uncultured
528_JN662257_1_1364_Prior_0_000590_Length_1362_NormPrior_0_000636	83.63	0.00129795	Bacteria	Campylobacterota	Campylobacteria	Nautiliales	Nautiliaceae	Nitratifractor	uncultured
594_AJ431216_1_1477_Prior_0_000540_Length_1477_NormPrior_0_000537	37.2796	0.000578586	Bacteria	Campylobacterota	Campylobacteria	Nautiliales	Nautiliaceae	Nitratifractor	proteobacterium
2332_JQ611114_1_1326_Prior_0_000363_Length_1326_NormPrior_0_000402	47.2262	0.000732959	Bacteria	Campylobacterota	Campylobacteria	Campylobacterales	Helicobacteraceae	Sulfurovum	uncultured
16342_JN873950_1_1431_m17_Prior_0_000482_Length_1431_NormPrior_0_000495	73.7862	0.00114517	Bacteria	Campylobacterota	Campylobacteria	Nautiliales	Nautiliaceae	Caminibacter	uncultured
1961_JN662250_1_1370_Prior_0_001709_Length_1370_NormPrior_0_001831	190.288	0.00295329	Bacteria	Campylobacterota	Campylobacteria	Campylobacterales	Helicobacteraceae	Sulfurovum	uncultured
945_FN553937_1_1465_Prior_0_000603_Length_1465_NormPrior_0_000604	88.243	0.00136955	Bacteria	Campylobacterota	Campylobacteria	Campylobacterales	Helicobacteraceae	Sulfurovum	uncultured
2609_AJ441213_1_1435_Prior_0_000386_Length_1434_NormPrior_0_000395	24.1632	0.000375017	Bacteria	Campylobacterota	Campylobacteria	VC1.2-cl42	uncultured
1438_AB476183_1_1432_Prior_0_001842_Length_1432_NormPrior_0_001889	86.493	0.00134239	Bacteria	Campylobacterota	Campylobacteria	Campylobacterales	Helicobacteraceae	Sulfurovum	uncultured
3065_AF357198_1_1505_Prior_0_001153_Length_1493_NormPrior_0_001134	144.482	0.00224239	Bacteria	Campylobacterota	Campylobacteria	Campylobacterales	Campylobacteraceae	Sulfurospirillum	uncultured
1999_JQ611149_1_1376_Prior_0_000272_Length_1375_NormPrior_0_000290	51.6829	0.000802127	Bacteria	Campylobacterota	Campylobacteria	Campylobacterales	Helicobacteraceae	Sulfurimonas	uncultured
2749_JN662281_1_1350_Prior_0_000460_Length_1287_NormPrior_0_000525	54.2378	0.000841779	Bacteria	Campylobacterota	Campylobacteria	Campylobacterales	Helicobacteraceae	Sulfurovum	uncultured
1312_EF462665_1_1464_Prior_0_000607_Length_1464_NormPrior_0_000609	53.2746	0.00082683	Bacteria	Campylobacterota	Campylobacteria	Campylobacterales	Helicobacteraceae	Sulfurovum	uncultured
497_L35523_1_1496_Prior_0_003811_Length_1475_NormPrior_0_003793	233.207	0.00361941	Bacteria	Campylobacterota	Campylobacteria	Campylobacterales	Helicobacteraceae	Sulfurovum	Alvinella
574_JN662154_1_1478_Prior_0_000708_Length_1478_NormPrior_0_000703	60.6982	0.000942047	Bacteria	Campylobacterota	Campylobacteria	Nautiliales	Nautiliaceae	Nitratifractor	uncultured
85_JN873950_1_1431_Prior_0_002018_Length_1431_NormPrior_0_002070	212.465	0.0032975	Bacteria	Campylobacterota	Campylobacteria	Nautiliales	Nautiliaceae	Caminibacter	uncultured
3075_JN662076_1_1367_Prior_0_000273_Length_1367_NormPrior_0_000293	19.5406	0.000303273	Bacteria	Campylobacterota	Campylobacteria	Campylobacterales	Helicobacteraceae	Sulfurovum	uncultured
1644_FJ532475_1_1227_Prior_0_000721_Length_1226_NormPrior_0_000863	68.447	0.00106231	Bacteria	Campylobacterota	Campylobacteria	Nautiliales	Nautiliaceae	Nautilia	Nautilia
15142_JQ073001_1_1497_m01_Prior_0_003311_Length_1496_NormPrior_0_003249	193.885	0.00300913	Bacteria	Campylobacterota	Campylobacteria	Nautiliales	Nautiliaceae	Nitratiruptor	uncultured
2168_JF320741_1_1535_Prior_0_002089_Length_1429_NormPrior_0_002146	114.89	0.00178311	Bacteria	Campylobacterota	Campylobacteria	Nautiliales	Nautiliaceae	Nitratifractor	epibiont
51_AP009178_654527_656067_Prior_0_006352_Length_1523_NormPrior_0_006123	372.788	0.00578573	Bacteria	Campylobacterota	Campylobacteria	Nautiliales	Nautiliaceae	Nitratiruptor	Nitratiruptor
2508_GQ261789_1_1463_Prior_0_000119_Length_1463_NormPrior_0_000119	33.5885	0.000521299	Bacteria	Campylobacterota	Campylobacteria	Campylobacterales	Helicobacteraceae	Sulfurovum	uncultured
636_JN874117_1_1410_Prior_0_001002_Length_1410_NormPrior_0_001043	84.8043	0.00131618	Bacteria	Campylobacterota	Campylobacteria	Nautiliales	Nautiliaceae	Caminibacter	uncultured
16341_AP009178_654527_656067_m37_Prior_0_001306_Length_1523_NormPrior_0_001259	104.903	0.00162812	Bacteria	Campylobacterota	Campylobacteria	Nautiliales	Nautiliaceae	Nitratiruptor	Nitratiruptor
963_FR853034_1_1487_Prior_0_006157_Length_1478_NormPrior_0_006116	257.882	0.00400237	Bacteria	Campylobacterota	Campylobacteria	Campylobacterales	Campylobacteraceae	Campylobacter	uncultured
5591_AF449235_1_1429_Prior_0_000310_Length_1429_NormPrior_0_000319	61.1043	0.000948348	Bacteria	Campylobacterota	Campylobacteria	Campylobacterales	Helicobacteraceae	Sulfurovum	Sulfurovum
521_AY251063_1_1482_Prior_0_001241_Length_1482_NormPrior_0_001229	144.619	0.00224452	Bacteria	Campylobacterota	Campylobacteria	Campylobacterales	Helicobacteraceae	Sulfurimonas	uncultured
244_AY531588_1_1476_Prior_0_000428_Length_1476_NormPrior_0_000426	80.2439	0.0012454	Bacteria	Campylobacterota	Campylobacteria	Campylobacterales	Helicobacteraceae	Sulfurovum	uncultured
2962_JN662123_1_1363_Prior_0_000461_Length_1363_NormPrior_0_000497	53.2472	0.000826406	Bacteria	Campylobacterota	Campylobacteria	Campylobacterales	Helicobacteraceae	Sulfurovum	uncultured
532_JN662161_1_1353_Prior_0_000329_Length_1352_NormPrior_0_000357	39.7012	0.000616169	Bacteria	Campylobacterota	Campylobacteria	Nautiliales	Nautiliaceae	Nitratifractor	uncultured
158_FR853015_1_1477_Prior_0_006919_Length_1476_NormPrior_0_006882	376.378	0.00584145	Bacteria	Campylobacterota	Campylobacteria	Nautiliales	Nautiliaceae	Nitratifractor	uncultured
454_EF462818_1_1470_Prior_0_003551_Length_1470_NormPrior_0_003547	207.514	0.00322066	Bacteria	Campylobacterota	Campylobacteria	Nautiliales	Nautiliaceae	Nitratifractor	uncultured
1343_JN662120_1_1366_Prior_0_000077_Length_1366_NormPrior_0_000083	17.8946	0.000277727	Bacteria	Campylobacterota	Campylobacteria	Campylobacterales	Helicobacteraceae	Sulfurovum	uncultured
890_AF068790_1_1463_Prior_0_000693_Length_1462_NormPrior_0_000696	39.2134	0.000608599	Bacteria	Campylobacterota	Campylobacteria	Nautiliales	Nautiliaceae	uncultured	uncultured
1338_JQ611150_1_1375_Prior_0_001123_Length_1375_NormPrior_0_001199	82.9309	0.0012871	Bacteria	Campylobacterota	Campylobacteria	Nautiliales	Nautiliaceae	Nitratifractor	proteobacterium
241_JQ072951_1_1474_Prior_0_002315_Length_1472_NormPrior_0_002309	135.245	0.00209902	Bacteria	Campylobacterota	Campylobacteria	Nautiliales	Nautiliaceae	Nitratifractor	proteobacterium
1580_JX403042_1_1499_Prior_0_000081_Length_1455_NormPrior_0_000082	25.3732	0.000393796	Bacteria	Campylobacterota	Campylobacteria	Campylobacterales	Helicobacteraceae	Sulfurovum	uncultured
1506_DQ228650_1_1452_Prior_0_001694_Length_1452_NormPrior_0_001713	118.798	0.00184376	Bacteria	Campylobacterota	Campylobacteria	Campylobacterales	Helicobacteraceae	Sulfurimonas	uncultured
3629_FJ535344_1_1339_Prior_0_000101_Length_1339_NormPrior_0_000111	42.8155	0.000664504	Bacteria	Campylobacterota	Campylobacteria	Campylobacterales	Helicobacteraceae	Sulfurovum	uncultured
1344_AF449251_1_1429_Prior_0_002783_Length_1391_NormPrior_0_002937	147.106	0.0022831	Bacteria	Campylobacterota	Campylobacteria	Campylobacterales	Helicobacteraceae	Sulfurovum	uncultured
1033_AY531598_1_1476_Prior_0_000487_Length_1476_NormPrior_0_000484	97.4024	0.0015117	Bacteria	Campylobacterota	Campylobacteria	Campylobacterales	Campylobacteraceae	Campylobacter	uncultured
1859_JN662192_1_1349_Prior_0_000354_Length_1349_NormPrior_0_000385	31.5701	0.000489972	Bacteria	Campylobacterota	Campylobacteria	Campylobacterales	Helicobacteraceae	Sulfurimonas	uncultured
3205_JQ712382_1_1383_Prior_0_000440_Length_1381_NormPrior_0_000468	31.7509	0.000492779	Bacteria	Campylobacterota	Campylobacteria	Campylobacterales	Campylobacteraceae	Arcobacter	uncultured
5279_FR666870_1_1473_Prior_0_001002_Length_1472_NormPrior_0_000999	66.7663	0.00103622	Bacteria	Campylobacterota	Campylobacteria	Campylobacterales	Campylobacteraceae	Arcobacter	uncultured
1707_JN662174_1_1366_Prior_0_000690_Length_1366_NormPrior_0_000742	113.732	0.00176514	Bacteria	Campylobacterota	Campylobacteria	Campylobacterales	Helicobacteraceae	Sulfurovum	uncultured
634_HM057666_1_1489_Prior_0_000502_Length_1480_NormPrior_0_000498	58.4027	0.00090642	Bacteria	Campylobacterota	Campylobacteria	Campylobacterales	Helicobacteraceae	Sulfurimonas	uncultured
5521_JQ611123_1_1366_Prior_0_000390_Length_1364_NormPrior_0_000420	44.9868	0.000698203	Bacteria	Campylobacterota	Campylobacteria	Campylobacterales	Helicobacteraceae	Sulfurovum	uncultured
198_JN662179_1_1274_Prior_0_002657_Length_1274_NormPrior_0_003062	185.341	0.00287652	Bacteria	Campylobacterota	Campylobacteria	Campylobacterales	Helicobacteraceae	Sulfurimonas	uncultured
1723_AY251058_1_1480_Prior_0_002417_Length_1480_NormPrior_0_002398	143.623	0.00222905	Bacteria	Campylobacterota	Campylobacteria	Nautiliales	Nautiliaceae	uncultured	uncultured
4585_AY216438_1_1365_Prior_0_000062_Length_1365_NormPrior_0_000067	9.23077	0.000143263	Bacteria	Campylobacterota	Campylobacteria	Campylobacterales	Helicobacteraceae	Sulfurimonas	uncultured
1055_KF465241_1_1378_Prior_0_000082_Length_1374_NormPrior_0_000088	5.13537	7.97e-05	Bacteria	Campylobacterota	Campylobacteria	Campylobacterales	Helicobacteraceae	Sulfurimonas	Sulfurimonas
268_EF462629_1_1465_Prior_0_010613_Length_1442_NormPrior_0_010806	476.476	0.00739498	Bacteria	Campylobacterota	Campylobacteria	Campylobacterales	Helicobacteraceae	Sulfurovum	uncultured
1103_AJ441204_1_1419_Prior_0_001186_Length_1418_NormPrior_0_001228	116.315	0.00180522	Bacteria	Campylobacterota	Campylobacteria	Campylobacterales	Helicobacteraceae	Sulfurimonas	uncultured
1847_AAUQ01041161_28_1270_Prior_0_004488_Length_1201_NormPrior_0_005486	341.281	0.00529673	Bacteria	Campylobacterota	Campylobacteria	Campylobacterales	Helicobacteraceae	Sulfurovum	uncultured
122_CP001279_642064_643561_Prior_0_017885_Length_1486_NormPrior_0_017671	950.935	0.0147587	Bacteria	Campylobacterota	Campylobacteria	Nautiliales	Nautiliaceae	Nautilia	Nautilia
912_AY531573_1_1477_Prior_0_000902_Length_1476_NormPrior_0_000897	103.634	0.00160842	Bacteria	Campylobacterota	Campylobacteria	Nautiliales	Nautiliaceae	Nitratifractor	uncultured
137_JQ611145_1_1374_Prior_0_000235_Length_1374_NormPrior_0_000251	26.9607	0.000418434	Bacteria	Campylobacterota	Campylobacteria	Campylobacterales	Helicobacteraceae	Sulfurovum	uncultured
567_AM712354_1_1467_Prior_0_002026_Length_1467_NormPrior_0_002028	152.454	0.00236611	Bacteria	Campylobacterota	Campylobacteria	Nautiliales	Nautiliaceae	Nautilia	uncultured
1796_AJ576002_1_1416_Prior_0_000235_Length_1416_NormPrior_0_000244	28.5636	0.000443311	Bacteria	Campylobacterota	Campylobacteria	Campylobacterales	Helicobacteraceae	Sulfurovum	uncultured
4923_JQ712477_1_1301_Prior_0_001163_Length_1299_NormPrior_0_001314	94.5727	0.00146779	Bacteria	Campylobacterota	Campylobacteria	Campylobacterales	Helicobacteraceae	Sulfurovum	uncultured
144_AY531589_1_1478_Prior_0_001061_Length_1478_NormPrior_0_001054	103.579	0.00160757	Bacteria	Campylobacterota	Campylobacteria	Nautiliales	Nautiliaceae	Nitratifractor	proteobacterium
1102_JN873970_1_1474_Prior_0_012663_Length_1474_NormPrior_0_012613	501.094	0.00777706	Bacteria	Campylobacterota	Campylobacteria	Campylobacterales	Helicobacteraceae	Sulfurovum	uncultured
1888_U15101_1_1439_Prior_0_000183_Length_1439_NormPrior_0_000187	22.0653	0.000342457	Bacteria	Campylobacterota	Campylobacteria	Campylobacterales	Helicobacteraceae	Sulfurimonas	uncultured
6231_AJ441210_1_1438_Prior_0_000119_Length_1436_NormPrior_0_000122	24.2173	0.000375856	Bacteria	Campylobacterota	Campylobacteria	Campylobacterales	Helicobacteraceae	Sulfurovum	uncultured
295_JN662103_1_1356_Prior_0_000316_Length_1331_NormPrior_0_000349	55.3794	0.000859498	Bacteria	Campylobacterota	Campylobacteria	Campylobacterales	Campylobacteraceae	Campylobacter	uncultured
1828_KC682581_1_1472_Prior_0_000078_Length_1470_NormPrior_0_000078	30.3429	0.000470926	Bacteria	Campylobacterota	Campylobacteria	Campylobacterales	Helicobacteraceae	Sulfurimonas	uncultured
418_JQ073002_1_1475_Prior_0_000557_Length_1474_NormPrior_0_000555	42.7408	0.000663345	Bacteria	Campylobacterota	Campylobacteria	Campylobacterales	Campylobacteraceae	Campylobacter	uncultured
1410_AJ575999_1_1278_Prior_0_000078_Length_1278_NormPrior_0_000090	57.9718	0.000899732	Bacteria	Campylobacterota	Campylobacteria	Campylobacterales	Helicobacteraceae	Sulfurovum	uncultured
208_JN873977_1_1431_Prior_0_005814_Length_1431_NormPrior_0_005965	296.906	0.00460802	Bacteria	Campylobacterota	Campylobacteria	Nautiliales	Nautiliaceae	Caminibacter	uncultured
1878_AY280380_1_1424_Prior_0_000276_Length_1424_NormPrior_0_000285	46.3652	0.000719595	Bacteria	Campylobacterota	Campylobacteria	Campylobacterales	Helicobacteraceae	Sulfurovum	uncultured
32_AB235322_1_1452_Prior_0_013987_Length_1408_NormPrior_0_014585	667.943	0.0103666	Bacteria	Campylobacterota	Campylobacteria	Nautiliales	Nautiliaceae	Caminibacter	Nautiliaceae
223_AJ535664_1_1485_Prior_0_001650_Length_1479_NormPrior_0_001638	189.213	0.00293662	Bacteria	Campylobacterota	Campylobacteria	Nautiliales	Nautiliaceae	Caminibacter	Caminibacter
3377_JQ712409_1_1382_Prior_0_000385_Length_1382_NormPrior_0_000409	31.3632	0.000486763	Bacteria	Campylobacterota	Campylobacteria	Campylobacterales	Campylobacteraceae	Arcobacter	uncultured
646_AJ431218_1_1480_Prior_0_001593_Length_1480_NormPrior_0_001580	138.6	0.0021511	Bacteria	Campylobacterota	Campylobacteria	Campylobacterales	Helicobacteraceae	Sulfurovum	uncultured
2537_JN662173_1_1355_Prior_0_000478_Length_1355_NormPrior_0_000518	54.6775	0.000848604	Bacteria	Campylobacterota	Campylobacteria	Campylobacterales	Helicobacteraceae	Sulfurovum	uncultured
30_JN873965_1_1468_Prior_0_007408_Length_1468_NormPrior_0_007409	390.96	0.00606777	Bacteria	Campylobacterota	Campylobacteria	Campylobacterales	Helicobacteraceae	Sulfurovum	proteobacterium
1047_FR852959_1_1478_Prior_0_000489_Length_1477_NormPrior_0_000486	43.4218	0.000673914	Bacteria	Campylobacterota	Campylobacteria	Campylobacterales	Helicobacteraceae	Sulfurovum	uncultured
2865_JN662230_1_1473_Prior_0_000656_Length_1473_NormPrior_0_000654	109.747	0.0017033	Bacteria	Campylobacterota	Campylobacteria	Campylobacterales	Helicobacteraceae	Sulfurovum	uncultured
1790_AY531599_1_1478_Prior_0_001790_Length_1478_NormPrior_0_001778	116.963	0.00181529	Bacteria	Campylobacterota	Campylobacteria	Campylobacterales	Helicobacteraceae	Sulfurovum	uncultured
3227_AY531594_1_1459_Prior_0_000267_Length_1457_NormPrior_0_000269	43.9314	0.000681822	Bacteria	Campylobacterota	Campylobacteria	Campylobacterales	Helicobacteraceae	Sulfurovum	uncultured
1215_FR853030_1_1457_Prior_0_000594_Length_1428_NormPrior_0_000611	52.5882	0.000816178	Bacteria	Campylobacterota	Campylobacteria	Nautiliales	Nautiliaceae	Nitratifractor	proteobacterium
2310_AJ969453_1_1417_Prior_0_000244_Length_1408_NormPrior_0_000254	28.9048	0.000448608	Bacteria	Campylobacterota	Campylobacteria	Campylobacterales	Campylobacteraceae	Campylobacter	uncultured
774_KC682611_1_1409_Prior_0_000246_Length_1406_NormPrior_0_000257	32.6202	0.000506271	Bacteria	Campylobacterota	Campylobacteria	Campylobacterales	Campylobacteraceae	Campylobacter	uncultured
141_AAUQ01000460_64_1553_Prior_0_001451_Length_1360_NormPrior_0_001566	184.738	0.00286717	Bacteria	Campylobacterota	Campylobacteria	Nautiliales	Nautiliaceae	Nitratifractor	epibiont
1741_EU265793_1_1474_Prior_0_000154_Length_1474_NormPrior_0_000153	39.6635	0.000615584	Bacteria	Campylobacterota	Campylobacteria	Campylobacterales	Helicobacteraceae	Sulfurovum	uncultured
371_JN662102_1_1364_Prior_0_006923_Length_1364_NormPrior_0_007452	345.669	0.00536483	Bacteria	Campylobacterota	Campylobacteria	Campylobacterales	Campylobacteraceae	Campylobacter	uncultured
3218_FJ628196_1_1478_Prior_0_000471_Length_1478_NormPrior_0_000468	38.2774	0.000594072	Bacteria	Campylobacterota	Campylobacteria	Campylobacterales	Campylobacteraceae	Arcobacter	uncultured
1406_FJ535288_1_1342_Prior_0_001423_Length_1342_NormPrior_0_001557	100.65	0.0015621	Bacteria	Campylobacterota	Campylobacteria	Campylobacterales	Helicobacteraceae	Sulfurimonas	uncultured
121_JN874080_1_1471_Prior_0_001240_Length_1471_NormPrior_0_001238	88.9109	0.00137991	Bacteria	Campylobacterota	Campylobacteria	Nautiliales	Nautiliaceae	Caminibacter	uncultured
1820_JQ611095_1_1367_Prior_0_000737_Length_1364_NormPrior_0_000793	59.5821	0.000924724	Bacteria	Campylobacterota	Campylobacteria	Campylobacterales	Helicobacteraceae	Sulfurovum	uncultured
931_AJ441202_1_1413_Prior_0_001128_Length_1408_NormPrior_0_001176	102.643	0.00159304	Bacteria	Campylobacterota	Campylobacteria	Nautiliales	Nautiliaceae	Nitratifractor	uncultured
42_FR853052_1_1462_Prior_0_007183_Length_1461_NormPrior_0_007218	313.922	0.00487212	Bacteria	Campylobacterota	Campylobacteria	Campylobacterales	Campylobacteraceae	Campylobacter	uncultured
1325_AF299125_1_1437_Prior_0_000549_Length_1437_NormPrior_0_000561	42.1754	0.000654569	Bacteria	Campylobacterota	Campylobacteria	Nautiliales	Nautiliaceae	Caminibacter	uncultured
474_JX570608_1_1375_Prior_0_000593_Length_1375_NormPrior_0_000633	100.067	0.00155306	Bacteria	Campylobacterota	Campylobacteria	Campylobacterales	Helicobacteraceae	Sulfurovum	uncultured
64_JN662030_1_1372_Prior_0_005231_Length_1372_NormPrior_0_005598	252.827	0.00392391	Bacteria	Campylobacterota	Campylobacteria	Campylobacterales	Helicobacteraceae	Sulfurovum	uncultured
3495_EF218995_1_1393_Prior_0_000420_Length_1393_NormPrior_0_000443	29.3065	0.000454842	Bacteria	Campylobacterota	Campylobacteria	Nautiliales	Nautiliaceae	Nitratiruptor	uncultured
282_AY531600_1_1460_Prior_0_000259_Length_1459_NormPrior_0_000261	95.2557	0.00147838	Bacteria	Campylobacterota	Campylobacteria	Campylobacterales	Helicobacteraceae	Sulfurovum	uncultured
3046_GU291332_1_1493_Prior_0_000369_Length_1432_NormPrior_0_000378	77.7821	0.00120719	Bacteria	Campylobacterota	Campylobacteria	Campylobacterales	Helicobacteraceae	Sulfurimonas	uncultured
457_JN874213_1_1471_Prior_0_004168_Length_1471_NormPrior_0_004160	206.517	0.00320517	Bacteria	Campylobacterota	Campylobacteria	Campylobacterales	Helicobacteraceae	Sulfurovum	uncultured
3759_KC631527_1_1514_Prior_0_000079_Length_1380_NormPrior_0_000084	30.0391	0.000466212	Bacteria	Campylobacterota	Campylobacteria	Campylobacterales	Helicobacteraceae	Sulfurovum	proteobacterium
25_AY672511_1_1472_Prior_0_003405_Length_1472_NormPrior_0_003396	345.387	0.00536047	Bacteria	Campylobacterota	Campylobacteria	Campylobacterales	Helicobacteraceae	Sulfurovum	uncultured
211_AY280378_1_1422_Prior_0_001161_Length_1391_NormPrior_0_001225	105.981	0.00164485	Bacteria	Campylobacterota	Campylobacteria	Campylobacterales	Helicobacteraceae	Sulfurovum	uncultured
308_AY672527_1_1483_Prior_0_001181_Length_1483_NormPrior_0_001169	69.9245	0.00108524	Bacteria	Campylobacterota	Campylobacteria	Nautiliales	Nautiliaceae	Nitratifractor	uncultured
2243_AF420343_1_1470_Prior_0_001806_Length_1469_NormPrior_0_001805	105.929	0.00164404	Bacteria	Campylobacterota	Campylobacteria	Campylobacterales	Helicobacteraceae	Sulfurovum	uncultured
587_DQ145977_1_1503_Prior_0_001148_Length_1485_NormPrior_0_001135	155.697	0.00241644	Bacteria	Campylobacterota	Campylobacteria	Campylobacterales	Helicobacteraceae	Sulfuricurvum	uncultured
58_AF299128_1_1432_Prior_0_003313_Length_1408_NormPrior_0_003455	203.497	0.00315831	Bacteria	Campylobacterota	Campylobacteria	Nautiliales	Nautiliaceae	Caminibacter	uncultured
686_AF357199_1_1502_Prior_0_001415_Length_1491_NormPrior_0_001393	87.9718	0.00136534	Bacteria	Campylobacterota	Campylobacteria	Campylobacterales	Campylobacteraceae	Sulfurospirillum	uncultured
1423_JN662158_1_1412_Prior_0_001766_Length_1412_NormPrior_0_001836	169.19	0.00262585	Bacteria	Campylobacterota	Campylobacteria	Nautiliales	Nautiliaceae	Nitratifractor	uncultured
1468_AY531587_1_1446_Prior_0_001447_Length_1446_NormPrior_0_001469	110.838	0.00172023	Bacteria	Campylobacterota	Campylobacteria	Campylobacterales	Helicobacteraceae	Sulfurovum	uncultured
1919_JN662159_1_1417_Prior_0_000836_Length_1414_NormPrior_0_000868	58.0099	0.000900323	Bacteria	Campylobacterota	Campylobacteria	Campylobacterales	Helicobacteraceae	Sulfurovum	uncultured
683_DQ925871_1_1326_Prior_0_001080_Length_1326_NormPrior_0_001196	67.276	0.00104414	Bacteria	Campylobacterota	Campylobacteria	Campylobacterales	Campylobacteraceae	Thiofractor	uncultured
16348_EF462818_1_1470_m40_Prior_0_000748_Length_1470_NormPrior_0_000747	45.6857	0.00070905	Bacteria	Campylobacterota	Campylobacteria	Nautiliales	Nautiliaceae	Nitratifractor	uncultured
2246_JQ712459_1_1344_Prior_0_000088_Length_1344_NormPrior_0_000096	9.1875	0.000142592	Bacteria	Campylobacterota	Campylobacteria	Campylobacterales	Helicobacteraceae	Sulfurovum	uncultured
311_EF644844_1_1316_Prior_0_001524_Length_1316_NormPrior_0_001700	274.596	0.00426177	Bacteria	Campylobacterota	Campylobacteria	Nautiliales	Nautiliaceae	uncultured	uncultured
3727_AAUQ01001424_52_1542_Prior_0_000534_Length_1491_NormPrior_0_000526	43.1831	0.000670209	Bacteria	Campylobacterota	Campylobacteria	Nautiliales	Nautiliaceae	Nitratifractor	epibiont
972_JQ611151_1_1378_Prior_0_001129_Length_1378_NormPrior_0_001203	146.482	0.00227342	Bacteria	Campylobacterota	Campylobacteria	Nautiliales	Nautiliaceae	Nitratifractor	proteobacterium
1360_FR691495_1_1476_Prior_0_007290_Length_1476_NormPrior_0_007251	456.537	0.00708552	Bacteria	Campylobacterota	Campylobacteria	Campylobacterales	Helicobacteraceae	Sulfurimonas	uncultured
2451_AY531576_1_1480_Prior_0_000789_Length_1411_NormPrior_0_000821	40.6308	0.000630596	Bacteria	Campylobacterota	Campylobacteria	Campylobacterales	Helicobacteraceae	Sulfurovum	uncultured
616_FN562853_1_1331_Prior_0_000117_Length_1331_NormPrior_0_000129	39.2863	0.000609729	Bacteria	Campylobacterota	Campylobacteria	Campylobacterales	Helicobacteraceae	Sulfurovum	uncultured
2491_JN873964_1_1407_Prior_0_000199_Length_1405_NormPrior_0_000208	56.7673	0.000881037	Bacteria	Campylobacterota	Campylobacteria	Campylobacterales	Helicobacteraceae	Sulfurovum	uncultured
16355_JN662190_1_1364_m31_Prior_0_001679_Length_1364_NormPrior_0_001807	333.66	0.00517846	Bacteria	Campylobacterota	Campylobacteria	Campylobacterales	Helicobacteraceae	Sulfurimonas	uncultured
327_AJ431223_1_1466_Prior_0_000548_Length_1466_NormPrior_0_000549	105.974	0.00164474	Bacteria	Campylobacterota	Campylobacteria	Campylobacterales	Helicobacteraceae	Sulfurovum	uncultured
346_EU574679_1_1427_Prior_0_001201_Length_1427_NormPrior_0_001236	86.0897	0.00133613	Bacteria	Campylobacterota	Campylobacteria	Nautiliales	Nautiliaceae	Lebetimonas	uncultured
590_AF299122_1_1420_Prior_0_004003_Length_1420_NormPrior_0_004139	258.744	0.00401574	Bacteria	Campylobacterota	Campylobacteria	Nautiliales	Nautiliaceae	Thioreductor	uncultured
120_KF545024_1_1481_Prior_0_000058_Length_1481_NormPrior_0_000057	11.2302	0.000174295	Bacteria	Campylobacterota	Campylobacteria	Campylobacterales	Helicobacteraceae	Sulfurovum	uncultured
710_AY531580_1_1462_Prior_0_005176_Length_1462_NormPrior_0_005198	229.161	0.00355662	Bacteria	Campylobacterota	Campylobacteria	Campylobacterales	Campylobacteraceae	Campylobacter	uncultured
331_AY672516_1_1480_Prior_0_002542_Length_1480_NormPrior_0_002522	201.089	0.00312094	Bacteria	Campylobacterota	Campylobacteria	Nautiliales	Nautiliaceae	Nitratifractor	proteobacterium
408_AF299130_1_1436_Prior_0_009703_Length_1436_NormPrior_0_009920	509.44	0.0079066	Bacteria	Campylobacterota	Campylobacteria	Nautiliales	Nautiliaceae	Caminibacter	uncultured
15112_AB235323_1_1432_m01_Prior_0_002978_Length_1432_NormPrior_0_003053	207.478	0.00322009	Bacteria	Campylobacterota	Campylobacteria	Nautiliales	Nautiliaceae	Caminibacter	Nautiliaceae
217_AB167820_1_1431_Prior_0_004969_Length_1431_NormPrior_0_005098	239.937	0.00372386	Bacteria	Campylobacterota	Campylobacteria	Nautiliales	Nautiliaceae	Nautilia	uncultured
1147_AB278148_1_1363_Prior_0_000199_Length_1269_NormPrior_0_000230	32.8652	0.000510074	Bacteria	Campylobacterota	Campylobacteria	Nautiliales	Nautiliaceae	Nitratifractor	proteobacterium
16350_JF738099_1_1479_m34_Prior_0_000885_Length_1479_NormPrior_0_000879	122.933	0.00190794	Bacteria	Campylobacterota	Campylobacteria	Nautiliales	Nautiliaceae	Nitratifractor	proteobacterium
1435_FJ535308_1_1343_Prior_0_000256_Length_1343_NormPrior_0_000280	21.7662	0.000337815	Bacteria	Campylobacterota	Campylobacteria	Nautiliales	Nautiliaceae	Nitratifractor	uncultured
841_JN662127_1_1360_Prior_0_000467_Length_1356_NormPrior_0_000506	31.9646	0.000496096	Bacteria	Campylobacterota	Campylobacteria	Nautiliales	Nautiliaceae	Nitratifractor	uncultured
230_AY672504_1_1476_Prior_0_000087_Length_1476_NormPrior_0_000087	39.5244	0.000613425	Bacteria	Campylobacterota	Campylobacteria	Nautiliales	Nautiliaceae	Nitratifractor	uncultured
1017_JQ712428_1_1363_Prior_0_000529_Length_1338_NormPrior_0_000580	99.9148	0.00155069	Bacteria	Campylobacterota	Campylobacteria	Campylobacterales	Helicobacteraceae	Sulfurovum	Sulfurovum
5505_KF545018_1_1466_Prior_0_000624_Length_1465_NormPrior_0_000625	67.1713	0.00104251	Bacteria	Campylobacterota	Campylobacteria	Campylobacterales	Helicobacteraceae	Sulfurimonas	uncultured
732_EU555129_1_1478_Prior_0_000191_Length_1477_NormPrior_0_000190	38.9858	0.000605066	Bacteria	Campylobacterota	Campylobacteria	Campylobacterales	Campylobacteraceae	Sulfurospirillum	uncultured
337_GQ249518_1_1478_Prior_0_000225_Length_1478_NormPrior_0_000224	38.1069	0.000591425	Bacteria	Campylobacterota	Campylobacteria	Campylobacterales	Helicobacteraceae	Sulfurovum	uncultured
2088_JN874238_1_1473_Prior_0_004422_Length_1473_NormPrior_0_004408	219.923	0.00341324	Bacteria	Campylobacterota	Campylobacteria	Campylobacterales	Helicobacteraceae	Sulfurimonas	uncultured
642_AJ969446_1_1431_Prior_0_000709_Length_1431_NormPrior_0_000727	86.1132	0.00133649	Bacteria	Campylobacterota	Campylobacteria	Nautiliales	Nautiliaceae	Nitratifractor	uncultured
1283_AY672526_1_1480_Prior_0_000556_Length_1480_NormPrior_0_000552	88.0297	0.00136624	Bacteria	Campylobacterota	Campylobacteria	Campylobacterales	Helicobacteraceae	Sulfurovum	uncultured
2507_AJ515714_1_1454_Prior_0_002812_Length_1441_NormPrior_0_002865	209.417	0.00325019	Bacteria	Campylobacterota	Campylobacteria	Campylobacterales	Helicobacteraceae	Sulfurovum	uncultured
4032_JN662038_1_1313_Prior_0_000303_Length_1291_NormPrior_0_000345	29.7676	0.000461998	Bacteria	Campylobacterota	Campylobacteria	Nautiliales	Nautiliaceae	Nitratifractor	uncultured
965_JQ036287_1_1473_Prior_0_000204_Length_1473_NormPrior_0_000203	20.7862	0.000322604	Bacteria	Campylobacterota	Campylobacteria	Campylobacterales	Helicobacteraceae	Sulfurovum	uncultured
246_EF462610_1_1462_Prior_0_004511_Length_1462_NormPrior_0_004530	239.245	0.00371312	Bacteria	Campylobacterota	Campylobacteria	Campylobacterales	Helicobacteraceae	Sulfurovum	epibiont
714_JN873948_1_1474_Prior_0_002294_Length_1474_NormPrior_0_002285	187.119	0.00290412	Bacteria	Campylobacterota	Campylobacteria	Campylobacterales	Helicobacteraceae	Sulfurovum	uncultured
1214_JN662190_1_1364_Prior_0_007574_Length_1364_NormPrior_0_008153	765.699	0.0118838	Bacteria	Campylobacterota	Campylobacteria	Campylobacterales	Helicobacteraceae	Sulfurimonas	Sulfurimonas
184_EF462691_1_1463_Prior_0_001603_Length_1463_NormPrior_0_001609	135.474	0.00210257	Bacteria	Campylobacterota	Campylobacteria	Campylobacterales	Helicobacteraceae	Sulfurovum	uncultured
3722_JQ287114_1_1472_Prior_0_000410_Length_1472_NormPrior_0_000409	27.9049	0.000433089	Bacteria	Campylobacterota	Campylobacteria	Campylobacterales	Helicobacteraceae	Sulfurimonas	uncultured
516_FR852999_1_1478_Prior_0_002958_Length_1477_NormPrior_0_002940	133.422	0.00207073	Bacteria	Campylobacterota	Campylobacteria	Campylobacterales	Helicobacteraceae	Sulfurovum	uncultured
54_EU265785_1_1467_Prior_0_004396_Length_1467_NormPrior_0_004400	210.601	0.00326857	Bacteria	Campylobacterota	Campylobacteria	Campylobacterales	Helicobacteraceae	Sulfurovum	uncultured
2020_FN562850_1_1368_Prior_0_000375_Length_1368_NormPrior_0_000402	48.9079	0.000759059	Bacteria	Campylobacterota	Campylobacteria	Campylobacterales	Helicobacteraceae	Sulfurovum	uncultured
1345_HM128339_1_1433_Prior_0_000148_Length_1433_NormPrior_0_000152	39.1277	0.000607268	Bacteria	Campylobacterota	Campylobacteria	Campylobacterales	Campylobacteraceae	Campylobacter	uncultured
1403_JN662097_1_1364_Prior_0_000615_Length_1363_NormPrior_0_000662	55.0037	0.000853666	Bacteria	Campylobacterota	Campylobacteria	Campylobacterales	Campylobacteraceae	Campylobacter	uncultured
1023_EF644836_1_1332_Prior_0_000756_Length_1332_NormPrior_0_000833	48.0541	0.000745807	Bacteria	Campylobacterota	Campylobacteria	Nautiliales	Nautiliaceae	Nitratifractor	uncultured
2044_AJ431215_1_1477_Prior_0_000460_Length_1477_NormPrior_0_000457	42.91	0.00066597	Bacteria	Campylobacterota	Campylobacteria	Nautiliales	Nautiliaceae	Nitratifractor	uncultured
2530_JN662084_1_1369_Prior_0_000321_Length_1369_NormPrior_0_000344	21.905	0.00033997	Bacteria	Campylobacterota	Campylobacteria	Nautiliales	Nautiliaceae	Nitratifractor	uncultured
150_JN662040_1_1382_Prior_0_001103_Length_1363_NormPrior_0_001188	67.4835	0.00104736	Bacteria	Campylobacterota	Campylobacteria	Nautiliales	Nautiliaceae	Nitratiruptor	uncultured
505_AF367489_1_1387_Prior_0_000883_Length_1379_NormPrior_0_000940	96.4873	0.0014975	Bacteria	Campylobacterota	Campylobacteria	Nautiliales	Nautiliaceae	uncultured	uncultured
3152_AM889192_1_1488_Prior_0_001112_Length_1485_NormPrior_0_001099	75.8545	0.00117727	Bacteria	Campylobacterota	Campylobacteria	Campylobacterales	Helicobacteraceae	Sulfurimonas	uncultured
1291_AY280425_1_1435_Prior_0_000074_Length_1431_NormPrior_0_000076	107.069	0.00166173	Bacteria	Campylobacterota	Campylobacteria	Campylobacterales	Helicobacteraceae	Sulfurimonas	uncultured
2994_FR853003_1_1479_Prior_0_000364_Length_1478_NormPrior_0_000362	61.0392	0.000947339	Bacteria	Campylobacterota	Campylobacteria	Campylobacterales	Campylobacteraceae	Campylobacter	uncultured
1067_AY280432_1_1454_Prior_0_003896_Length_1437_NormPrior_0_003981	254.104	0.00394374	Bacteria	Campylobacterota	Campylobacteria	Campylobacterales	Campylobacteraceae	Campylobacter	uncultured
571_JN662274_1_1362_Prior_0_000305_Length_1362_NormPrior_0_000329	193.07	0.00299649	Bacteria	Campylobacterota	Campylobacteria	Campylobacterales	Campylobacteraceae	Campylobacter	uncultured
1661_JF738107_1_1467_Prior_0_001481_Length_1467_NormPrior_0_001482	174.613	0.00271003	Bacteria	Campylobacterota	Campylobacteria	Nautiliales	Nautiliaceae	Caminibacter	Nautiliaceae
1603_FR853036_1_1481_Prior_0_000269_Length_1480_NormPrior_0_000267	23.2419	0.000360718	Bacteria	Campylobacterota	Campylobacteria	P6-b51	uncultured
943_AY355302_1_1474_Prior_0_000415_Length_1473_NormPrior_0_000414	32.2485	0.000500502	Bacteria	Campylobacterota	Campylobacteria	Campylobacterales	Helicobacteraceae	Sulfurovum	epsilon
2179_GU369929_1_1382_Prior_0_000147_Length_1382_NormPrior_0_000156	20.7873	0.000322622	Bacteria	Campylobacterota	Campylobacteria	Campylobacterales	Helicobacteraceae	Sulfurovum	uncultured
15080_AF357196_1_1491_m01_Prior_0_004464_Length_1486_NormPrior_0_004410	267.602	0.00415322	Bacteria	Campylobacterota	Campylobacteria	Nautiliales	Nautiliaceae	Caminibacter	Nautiliaceae
46_DQ228648_1_1439_Prior_0_034602_Length_1439_NormPrior_0_035304	1342.39	0.0208342	Bacteria	Campylobacterota	Campylobacteria	Campylobacterales	Helicobacteraceae	Sulfurimonas	uncultured
143_JN873989_1_1472_Prior_0_008609_Length_1472_NormPrior_0_008587	458.12	0.00711009	Bacteria	Campylobacterota	Campylobacteria	Nautiliales	Nautiliaceae	Nautilia	uncultured
530_JN874024_1_1467_Prior_0_001833_Length_1467_NormPrior_0_001834	94.3926	0.00146499	Bacteria	Campylobacterota	Campylobacteria	Campylobacterales	Helicobacteraceae	Sulfurovum	uncultured
674_KC009867_1_1390_Prior_0_001121_Length_1381_NormPrior_0_001192	91.6032	0.0014217	Bacteria	Campylobacterota	Campylobacteria	Campylobacterales	Helicobacteraceae	Sulfurimonas	uncultured
2636_AJ441201_1_1439_Prior_0_000042_Length_1439_NormPrior_0_000043	16.549	0.000256843	Bacteria	Campylobacterota	Campylobacteria	Campylobacterales	Helicobacteraceae	Sulfurimonas	uncultured
1397_EF462831_1_1477_Prior_0_000328_Length_1477_NormPrior_0_000326	32.3318	0.000501794	Bacteria	Campylobacterota	Campylobacteria	Nautiliales	Nautiliaceae	Nitratifractor	uncultured
1069_JX403051_1_1513_Prior_0_001143_Length_1501_NormPrior_0_001118	97.2072	0.00150867	Bacteria	Campylobacterota	Campylobacteria	Campylobacterales	Helicobacteraceae	Sulfurovum	uncultured
2680_HQ153944_1_1388_Prior_0_002086_Length_1372_NormPrior_0_002232	158.327	0.00245725	Bacteria	Campylobacterota	Campylobacteria	Campylobacterales	Helicobacteraceae	Sulfurovum	uncultured
1012_L35520_1_1502_Prior_0_002641_Length_1489_NormPrior_0_002604	156.971	0.00243622	Bacteria	Campylobacterota	Campylobacteria	Campylobacterales	Helicobacteraceae	Sulfurovum	Alvinella
547_AY531581_1_1475_Prior_0_000522_Length_1473_NormPrior_0_000520	67.7475	0.00105145	Bacteria	Campylobacterota	Campylobacteria	Campylobacterales	Helicobacteraceae	Sulfurovum	uncultured
1279_AF299129_1_1447_Prior_0_001615_Length_1423_NormPrior_0_001666	119.802	0.00185934	Bacteria	Campylobacterota	Campylobacteria	Nautiliales	Nautiliaceae	Caminibacter	uncultured
1600_HQ153896_1_1386_Prior_0_000544_Length_1373_NormPrior_0_000582	38.7269	0.000601047	Bacteria	Campylobacterota	Campylobacteria	Nautiliales	Nautiliaceae	Nitratifractor	uncultured
2314_JN662269_1_1388_Prior_0_001620_Length_1388_NormPrior_0_001714	96.951	0.0015047	Bacteria	Campylobacterota	Campylobacteria	Campylobacterales	Campylobacteraceae	Arcobacter	uncultured
178_FJ905647_1_1382_Prior_0_015778_Length_1382_NormPrior_0_016762	633.647	0.0098343	Bacteria	Campylobacterota	Campylobacteria	Campylobacterales	Helicobacteraceae	Sulfurovum	uncultured
45_AJ309654_1_1419_Prior_0_001642_Length_1419_NormPrior_0_001699	121.649	0.00188801	Bacteria	Campylobacterota	Campylobacteria	Nautiliales	Nautiliaceae	Caminibacter	epsilon
146_AY672507_1_1480_Prior_0_004219_Length_1480_NormPrior_0_004185	245.785	0.00381463	Bacteria	Campylobacterota	Campylobacteria	Campylobacterales	Helicobacteraceae	Sulfurovum	uncultured
970_JQ712469_1_1358_Prior_0_000352_Length_1347_NormPrior_0_000384	24.0401	0.000373106	Bacteria	Campylobacterota	Campylobacteria	Campylobacterales	Campylobacteraceae	Campylobacter	uncultured
3083_JN662297_1_1377_Prior_0_001972_Length_1377_NormPrior_0_002103	163.15	0.00253212	Bacteria	Campylobacterota	Campylobacteria	Nautiliales	Nautiliaceae	Nitratifractor	uncultured
1543_FJ497490_1_1441_Prior_0_000654_Length_1441_NormPrior_0_000666	55.6988	0.000864455	Bacteria	Campylobacterota	Campylobacteria	Campylobacterales	Helicobacteraceae	Sulfurimonas	uncultured
68_JN873979_1_1471_Prior_0_008213_Length_1471_NormPrior_0_008197	433.848	0.00673339	Bacteria	Campylobacterota	Campylobacteria	Campylobacterales	Helicobacteraceae	Sulfurovum	uncultured
1088_FJ535298_1_1345_Prior_0_000929_Length_1337_NormPrior_0_001020	75.0157	0.00116426	Bacteria	Campylobacterota	Campylobacteria	Campylobacterales	Helicobacteraceae	Sulfurovum	uncultured
2169_JQ712421_1_1380_Prior_0_000287_Length_1380_NormPrior_0_000305	34.787	0.000539899	Bacteria	Campylobacterota	Campylobacteria	Campylobacterales	Helicobacteraceae	Sulfurovum	uncultured
380_EF462597_1_1464_Prior_0_003817_Length_1464_NormPrior_0_003828	235.906	0.0036613	Bacteria	Campylobacterota	Campylobacteria	Campylobacterales	Helicobacteraceae	Sulfurovum	epibiont
2519_FJ901730_1_1293_Prior_0_001716_Length_1284_NormPrior_0_001962	122.271	0.00189767	Bacteria	Proteobacteria	Gammaproteobacteria	Thiotrichales	Piscirickettsiaceae	Thiomicrospira	uncultured
2553_FR853059_1_1465_Prior_0_001817_Length_1463_NormPrior_0_001823	141.244	0.00219213	Bacteria	Proteobacteria	Gammaproteobacteria	Pseudomonadales	Pseudomonadaceae	Pseudomonas	uncultured
861_FR853042_1_1481_Prior_0_000865_Length_1480_NormPrior_0_000858	75.4297	0.00117068	Bacteria	Proteobacteria	Gammaproteobacteria	Pseudomonadales	Pseudomonadaceae	Pseudomonas	Pseudomonas
16352_EU491896_1_1479_m20_Prior_0_000522_Length_1474_NormPrior_0_000520	64.5387	0.00100165	Bacteria	Proteobacteria	Gammaproteobacteria	Alteromonadales	Colwelliaceae	Colwellia	uncultured
837_EU491896_1_1479_Prior_0_001400_Length_1474_NormPrior_0_001394	106.254	0.00164908	Bacteria	Proteobacteria	Gammaproteobacteria	Alteromonadales	Colwelliaceae	Colwellia	uncultured
1370_AF449232_1_1431_Prior_0_001036_Length_1420_NormPrior_0_001071	77.4634	0.00120224	Bacteria	Proteobacteria	Gammaproteobacteria	Thiotrichales	Piscirickettsiaceae	Cycloclasticus	uncultured
126_AACY023749576_260_1668_Prior_0_000627_Length_1374_NormPrior_0_000670	60.1572	0.00093365	Bacteria	Gracilibacteria	marine
1133_JQ611091_1_1323_Prior_0_000406_Length_1322_NormPrior_0_000451	26.2103	0.000406788	Bacteria	Gracilibacteria	uncultured
918_JQ712467_1_1317_Prior_0_000616_Length_1297_NormPrior_0_000697	42.8419	0.000664914	Bacteria	Gracilibacteria	uncultured
603_JQ712474_1_1292_Prior_0_001144_Length_1292_NormPrior_0_001300	70.9969	0.00110188	Bacteria	Gracilibacteria	uncultured
1380_JQ216625_1_1317_Prior_0_002025_Length_1316_NormPrior_0_002259	153.957	0.00238945	Bacteria	Gracilibacteria	uncultured
1164_JF738109_1_1436_Prior_0_001633_Length_1196_NormPrior_0_002005	114.201	0.00177241	Bacteria	Gracilibacteria	uncultured
772_FN562885_1_1222_Prior_0_000621_Length_1220_NormPrior_0_000747	51.7426	0.000803054	Bacteria	Gracilibacteria	uncultured
1499_JQ712468_1_1356_Prior_0_000559_Length_1330_NormPrior_0_000617	45.6632	0.0007087	Bacteria	Gracilibacteria	uncultured
109_AJ431252_1_1521_Prior_0_000906_Length_1516_NormPrior_0_000877	51.0317	0.00079202	Bacteria	Firmicutes	Clostridia	Thermoanaerobacterales	Thermodesulfobiaceae	Coprothermobacter	Coprothermobacter
880_AJ431236_1_1514_Prior_0_000573_Length_1509_NormPrior_0_000558	52.0199	0.000807357	Bacteria	Firmicutes	Clostridia	Thermoanaerobacterales	Thermodesulfobiaceae	Coprothermobacter	Cytophaga
1306_AJ431255_1_1521_Prior_0_001476_Length_1518_NormPrior_0_001428	105.913	0.00164379	Bacteria	Firmicutes	Clostridia	Thermoanaerobacterales	Thermodesulfobiaceae	Coprothermobacter	Coprothermobacter
16364_AJ507298_1_1481_m121_Prior_0_000709_Length_1481_NormPrior_0_000703	50.1958	0.000779047	Bacteria	Deinococcus-Thermus	Deinococci	Thermales	Thermaceae	Oceanithermus	Oceanithermus
322_AJ507298_1_1481_Prior_0_010388_Length_1456_NormPrior_0_010475	575.827	0.00893693	Bacteria	Deinococcus-Thermus	Deinococci	Thermales	Thermaceae	Vulcanithermus	Vulcanithermus
513_AY672508_1_1497_Prior_0_005571_Length_1482_NormPrior_0_005519	387.862	0.00601969	Bacteria	Deinococcus-Thermus	Deinococci	Thermales	Thermaceae	Oceanithermus	uncultured
16029_AJ507298_1_1481_m77_Prior_0_003322_Length_1481_NormPrior_0_003293	237.707	0.00368925	Bacteria	Deinococcus-Thermus	Deinococci	Thermales	Thermaceae	Vulcanithermus	Vulcanithermus
16367_AJ507298_1_1481_m123_Prior_0_000536_Length_1466_NormPrior_0_000537	139.15	0.00215963	Bacteria	Deinococcus-Thermus	Deinococci	Thermales	Thermaceae	Rhabdothermus	Rhabdothermus
16346_AJ507298_1_1481_m120_Prior_0_003316_Length_1456_NormPrior_0_003344	146.423	0.00227251	Bacteria	Deinococcus-Thermus	Deinococci	Thermales	Thermaceae	Rhabdothermus	Rhabdothermus
746_JN874143_1_1499_Prior_0_000550_Length_1455_NormPrior_0_000555	63.3031	0.000982474	Bacteria	Deferribacteres	Deferribacteres	Deferribacterales	Deferribacteraceae	uncultured	uncultured
1840_EF125466_1_1470_Prior_0_003326_Length_1199_NormPrior_0_004073	276.275	0.00428784	Bacteria	Chloroflexi	Anaerolineae	Anaerolineales	Anaerolineaceae	uncultured	uncultured
520_JF320778_1_1442_Prior_0_000597_Length_1433_NormPrior_0_000612	72.3643	0.0011231	Bacteria	Chloroflexi	Thermoflexia	Thermoflexales	Thermoflexaceae	Thermoflexus	uncultured
898_AJ431246_1_1473_Prior_0_000487_Length_1453_NormPrior_0_000492	41.5375	0.000644669	Bacteria	Chloroflexi	uncultured	Dehalococcoides
602_FN562887_1_1316_Prior_0_002212_Length_1310_NormPrior_0_002479	298.745	0.00463657	Bacteria	Candidate
783_AF068794_1_1414_Prior_0_001039_Length_1224_NormPrior_0_001246	161.206	0.00250194	Bacteria	Candidate
138_JF738108_1_1498_Prior_0_000195_Length_1403_NormPrior_0_000204	14.9979	0.000232769	Bacteria	Caldiserica	Caldisericia	Caldisericales	Caldisericaceae	Caldisericum	uncultured
170_AY672529_1_1483_Prior_0_001966_Length_1482_NormPrior_0_001948	138.668	0.00215215	Bacteria	Bacteroidetes	Bacteroidetes
996_AY531569_1_1486_Prior_0_000715_Length_1485_NormPrior_0_000707	70.8485	0.00109958	Bacteria	Bacteroidetes	Bacteroidia	Bacteroidales	Marinilabiaceae	uncultured	uncultured
1354_EF219002_1_1390_Prior_0_000556_Length_1389_NormPrior_0_000588	39.2786	0.000609611	Bacteria	Bacteroidetes	Bacteroidia	Bacteroidales	Marinilabiaceae	Carboxylicivirga	uncultured
826_JN662260_1_1381_Prior_0_001294_Length_1349_NormPrior_0_001408	95.2706	0.00147861	Bacteria	Bacteroidetes	Bacteroidia	Bacteroidales	Marinilabiaceae	Carboxylicivirga	uncultured
930_AY280421_1_1436_Prior_0_001612_Length_1436_NormPrior_0_001648	205.496	0.00318933	Bacteria	Bacteroidetes	Flavobacteriia	Flavobacteriales	R103-B20	uncultured
15117_JQ611142_1_1378_m01_Prior_0_012582_Length_1377_NormPrior_0_013415	840.275	0.0130412	Bacteria	Bacteroidetes	Flavobacteriia	Flavobacteriales	R103-B20	uncultured
15114_AY531562_1_1495_m02_Prior_0_003946_Length_1493_NormPrior_0_003880	272.592	0.00423067	Bacteria	Bacteroidetes	Flavobacteriia	Flavobacteriales	R103-B20	uncultured
79_AY672519_1_1490_Prior_0_005131_Length_1488_NormPrior_0_005063	371.734	0.00576937	Bacteria	Bacteroidetes	Flavobacteriia	Flavobacteriales	Flavobacteriaceae	uncultured	uncultured
2326_GU584511_1_1393_Prior_0_001272_Length_1392_NormPrior_0_001342	91.9655	0.00142732	Bacteria	Bacteroidetes	Flavobacteriia	Flavobacteriales	Flavobacteriaceae	Maritimimonas	uncultured
347_AY672517_1_1498_Prior_0_006375_Length_1427_NormPrior_0_006559	607.573	0.00942963	Bacteria	Bacteroidetes	ML602M-17	uncultured
16347_AY672517_1_1498_m41_Prior_0_001205_Length_1427_NormPrior_0_001240	239.727	0.0037206	Bacteria	Bacteroidetes	ML602M-17	uncultured
5096_EF218998_1_1388_Prior_0_000620_Length_1388_NormPrior_0_000656	68.5375	0.00106371	Bacteria	Bacteroidetes	Sphingobacteriia	Sphingobacteriales	ST-12K33	uncultured
16353_AF068801_1_1450_m17_Prior_0_001167_Length_1449_NormPrior_0_001182	165.826	0.00257365	Bacteria	Aquificae	Aquificae	Aquificales	Hydrogenothermaceae	uncultured
16345_AJ320224_1_1500_m40_Prior_0_001286_Length_1499_NormPrior_0_001260	136.591	0.00211992	Bacteria	Aquificae	Aquificae	Aquificales	Aquificaceae	Aquifex	Aquifex
1292_JN856412_1_1416_Prior_0_004947_Length_1409_NormPrior_0_005155	236.44	0.00366959	Bacteria	Aquificae	Aquificae	Aquificales	Hydrogenothermaceae	Persephonella	Persephonella
990_AF068801_1_1450_Prior_0_005188_Length_1449_NormPrior_0_005257	322.696	0.00500829	Bacteria	Aquificae	Aquificae	Aquificales	Hydrogenothermaceae	uncultured
17_AF385630_1_1459_Prior_0_002916_Length_1459_NormPrior_0_002934	212.533	0.00329855	Bacteria	Aquificae	Aquificae	Aquificales	Hydrogenothermaceae	uncultured
163_M83548_1_1564_Prior_0_016762_Length_1545_NormPrior_0_015929	800.936	0.0124307	Bacteria	Aquificae	Aquificae	Aquificales	Aquificaceae	Aquifex	Aquifex
16356_AJ132733_1_1436_m30_Prior_0_001018_Length_1436_NormPrior_0_001041	75.8106	0.00117659	Bacteria	Aquificae	Aquificae	Aquificales	Desulfurobacteriaceae	Thermovibrio	Thermovibrio
15175_AJ309733_1_1586_m03_Prior_0_017084_Length_1557_NormPrior_0_016109	972.474	0.015093	Bacteria	Aquificae	Aquificae	Aquificales	Aquificaceae	Aquifex	Aquifex
1004_AB752315_1_1446_Prior_0_001615_Length_1446_NormPrior_0_001640	74.5892	0.00115764	Bacteria	Aquificae	Aquificae	Aquificales	Hydrogenothermaceae	Persephonella	Persephonella
16362_M83548_1_1564_m136_Prior_0_001178_Length_1556_NormPrior_0_001112	110.452	0.00171424	Bacteria	Aquificae	Aquificae	Aquificales	Aquificaceae	Aquifex	Aquifex
16340_AF385630_1_1459_m40_Prior_0_000598_Length_1459_NormPrior_0_000602	113.305	0.00175851	Bacteria	Aquificae	Aquificae	Aquificales	Hydrogenothermaceae	uncultured
206_AM888288_1_1485_Prior_0_003972_Length_1485_NormPrior_0_003927	241.139	0.00374252	Bacteria	Aquificae	Aquificae	Aquificales	Hydrogenothermaceae	Hydrogenothermus	Persephonella
16349_JN874210_1_1430_m41_Prior_0_000937_Length_1428_NormPrior_0_000963	128.206	0.00198978	Bacteria	Aquificae	Aquificae	Aquificales	Aquificaceae	uncultured	uncultured
2798_AB773929_1_1403_Prior_0_001972_Length_1402_NormPrior_0_002065	178.485	0.00277012	Bacteria	Aquificae	Aquificae	Aquificales	Hydrogenothermaceae	Persephonella	Persephonella
531_FJ792115_1_1368_Prior_0_005602_Length_1368_NormPrior_0_006012	257.434	0.00399542	Bacteria	Aquificae	Aquificae	Aquificales	Hydrogenothermaceae	uncultured
2411_AB773898_1_1408_Prior_0_003040_Length_1408_NormPrior_0_003170	222.648	0.00345553	Bacteria	Aquificae	Aquificae	Aquificales	Hydrogenothermaceae	Persephonella	Persephonella
1066_AB773924_1_1403_Prior_0_002060_Length_1403_NormPrior_0_002156	178.358	0.00276814	Bacteria	Aquificae	Aquificae	Aquificales	Hydrogenothermaceae	Persephonella	Aquificales
280_AJ320224_1_1500_Prior_0_006348_Length_1499_NormPrior_0_006218	375.899	0.00583401	Bacteria	Aquificae	Aquificae	Aquificales	Aquificaceae	Aquifex	Aquifex
15249_M83548_1_1564_m09_Prior_0_010719_Length_1556_NormPrior_0_010114	496.874	0.00771157	Bacteria	Aquificae	Aquificae	Aquificales	Aquificaceae	Aquifex	Aquifex
16_CP002444_1172141_1173717_Prior_0_019383_Length_1569_NormPrior_0_018138	1219.37	0.0189247	Bacteria	Aquificae	Aquificae	Aquificales	Desulfurobacteriaceae	Thermovibrio	Thermovibrio
88_JN856078_1_1422_Prior_0_004501_Length_1422_NormPrior_0_004647	234.899	0.00364567	Bacteria	Aquificae	Aquificae	Aquificales	Hydrogenothermaceae	Persephonella	Persephonella
486_JN874210_1_1430_Prior_0_003718_Length_1428_NormPrior_0_003823	252.971	0.00392614	Bacteria	Aquificae	Aquificae	Aquificales	Aquificaceae	uncultured	uncultured
436_AM285299_1_1518_Prior_0_004847_Length_1518_NormPrior_0_004688	383.561	0.00595293	Bacteria	Aquificae	Aquificae	Aquificales	Aquificaceae	Hydrogenivirga	Hydrogenivirga
3861_FM164962_1_1433_Prior_0_001445_Length_1277_NormPrior_0_001661	295.02	0.00457875	Bacteria	Aquificae	Aquificae	Aquificales	Aquificaceae	Aquifex	Aquifex
16361_M83548_1_1564_m135_Prior_0_001233_Length_1556_NormPrior_0_001163	70.3689	0.00109214	Bacteria	Aquificae	Aquificae	Aquificales	Aquificaceae	Aquifex	Aquifex
1396_AJ132733_1_1436_Prior_0_005699_Length_1436_NormPrior_0_005827	359.398	0.00557792	Bacteria	Aquificae	Aquificae	Aquificales	Desulfurobacteriaceae	Thermovibrio	Thermovibrio
228_AB282756_1_1450_Prior_0_000806_Length_1447_NormPrior_0_000818	64.6109	0.00100277	Bacteria	Aquificae	Aquificae	Aquificales	Aquificales
15288_M83548_1_1564_m11_Prior_0_005708_Length_1556_NormPrior_0_005386	383.263	0.00594831	Bacteria	Aquificae	Aquificae	Aquificales	Aquificaceae	Aquifex	Aquifex
3803_AB773917_1_1403_Prior_0_003216_Length_1403_NormPrior_0_003365	227.842	0.00353614	Bacteria	Aquificae	Aquificae	Aquificales	Hydrogenothermaceae	Persephonella	Persephonella
15064_AM285300_1_1395_m01_Prior_0_003274_Length_1395_NormPrior_0_003446	219.123	0.00340082	Bacteria	Aquificae	Aquificae	Aquificales	Aquificaceae	Hydrogenivirga	Hydrogenivirga
15333_M83548_1_1564_m16_Prior_0_005951_Length_1556_NormPrior_0_005615	400.107	0.00620972	Bacteria	Aquificae	Aquificae	Aquificales	Aquificaceae	Aquifex	Aquifex
16360_M83548_1_1564_m134_Prior_0_002462_Length_1556_NormPrior_0_002323	111.262	0.00172681	Bacteria	Aquificae	Aquificae	Aquificales	Aquificaceae	Aquifex	Aquifex
1495_AB612241_1_1412_Prior_0_000961_Length_1408_NormPrior_0_001002	67.7429	0.00105138	Bacteria	Acidobacteria	Holophagae	Acanthopleuribacterales	Acanthopleuribacteraceae	Thermotomaculum	Thermotomaculum
57_JF514223_1_1521_Prior_0_000635_Length_1518_NormPrior_0_000614	44.8221	0.000695647	Bacteria	Acidobacteria	Holophagae	Acanthopleuribacterales	Acanthopleuribacteraceae	Thermotomaculum	uncultured
72_AAUQ01000014_7785_9699_Prior_0_084135_Length_1915_NormPrior_0_064504	3805.2	0.0590573	Eukaryota	Opisthokonta	Holozoa	Metazoa
1667_AF530545_1_1712_Prior_0_002160_Length_1709_NormPrior_0_001856	125.115	0.00194181	Eukaryota	Opisthokonta	Holozoa	Metazoa
Table S3 The taxonomic classification and relative abundance of full-length 16S rRNA genes recovered from L-vent sulfide chimney sample.

## Sheet: Table S4
Sequence ID	Coverage	Percentage	Kindom	Phylum	Class	Order	Family	Genus	Species
1497_DQ082929_1_1032_Prior_0_001091_Length_991_NormPrior_0_001580	52.1292	0.00290895	Archaea	Woesearchaeota
744_DQ082932_1_1019_Prior_0_000601_Length_969_NormPrior_0_000890	22.6254	0.00126256	Archaea	Woesearchaeota
3651_EU181722_1_905_Prior_0_000573_Length_715_NormPrior_0_001150	28.9007	0.00161274	Archaea	Woesearchaeota
2023_DQ082944_1_1036_Prior_0_001062_Length_1033_NormPrior_0_001476	38.0561	0.00212364	Archaea	Woesearchaeota
1489_EF444613_1_1218_Prior_0_002587_Length_1130_NormPrior_0_003286	95.5593	0.00533248	Archaea	Woesearchaeota
1003_AB019750_1_1441_Prior_0_000979_Length_1297_NormPrior_0_001084	33.3215	0.00185943	Archaea	Woesearchaeota
1466_GQ452875_1_1528_Prior_0_001650_Length_1498_NormPrior_0_001581	28.2617	0.00157708	Bacteria	Verrucomicrobia	Verrucomicrobiae	Verrucomicrobiales	DEV007	uncultured
2674_JF346116_1_1532_Prior_0_001056_Length_1452_NormPrior_0_001044	28.8099	0.00160767	Bacteria	Thermodesulfobacteria	Thermodesulfobacteria	Thermodesulfobacteriales	Thermodesulfobacteriaceae	Thermosulfurimonas	Thermosulfurimonas
548_AY280428_1_1492_Prior_0_001020_Length_1317_NormPrior_0_001112	27.3622	0.00152689	Bacteria	Thermodesulfobacteria	Thermodesulfobacteria	Thermodesulfobacteriales	Thermodesulfobacteriaceae	PS-B30	uncultured
235_AB175574_1_978_Prior_0_000867_Length_956_NormPrior_0_001302	28.0732	0.00156656	Archaea	Thaumarchaeota	pMC2A209	uncultured
2341_AB293230_1_1373_Prior_0_000797_Length_1342_NormPrior_0_000853	30.7958	0.00171849	Archaea	Thaumarchaeota	pMC2A209	uncultured
3_AB858538_1_1404_Prior_0_004321_Length_1394_NormPrior_0_004450	99.878	0.00557348	Bacteria	Spirochaetae	Spirochaetes	Spirochaetales	Spirochaetaceae	Spirochaeta
1425_AB722165_1_1418_Prior_0_001024_Length_1270_NormPrior_0_001157	32.3433	0.00180485	Bacteria	Spirochaetae	Spirochaetes	Spirochaetales	Spirochaetaceae	uncultured	uncultured
496_EF687227_1_1404_Prior_0_001147_Length_1235_NormPrior_0_001333	34.3822	0.00191862	Bacteria	Saccharibacteria	uncultured
149_JQ287480_1_1461_Prior_0_007363_Length_1460_NormPrior_0_007239	113.918	0.00635693	Bacteria	Proteobacteria	Alphaproteobacteria	SB1-18	uncultured
342_GQ903363_1_1422_Prior_0_001664_Length_1403_NormPrior_0_001703	39.1561	0.00218502	Bacteria	Proteobacteria	Alphaproteobacteria	Rhodobacterales	Rhodobacteraceae	uncultured	uncultured
48_JQ287241_1_1462_Prior_0_028110_Length_1462_NormPrior_0_027600	417.558	0.0233009	Bacteria	Proteobacteria	Alphaproteobacteria	Rhizobiales	Hyphomicrobiaceae	uncultured	uncultured
497_JX227200_1_1435_Prior_0_002188_Length_1435_NormPrior_0_002189	41.6195	0.00232249	Bacteria	Proteobacteria	Alphaproteobacteria	Parvularculales	Parvularculaceae	Parvularcula	uncultured
893_EU050746_1_1394_Prior_0_005868_Length_1385_NormPrior_0_006082	90.4289	0.00504619	Bacteria	Proteobacteria	Alphaproteobacteria	Rhodobacterales	Rhodobacteraceae	uncultured	uncultured
15430_FJ497399_1_1394_m20_Prior_0_001740_Length_1385_NormPrior_0_001803	33.3877	0.00186313	Bacteria	Proteobacteria	Alphaproteobacteria	Rhodobacterales	Rhodobacteraceae	Roseobacter
687_AB476180_1_1417_Prior_0_004387_Length_1397_NormPrior_0_004508	102.099	0.0056974	Bacteria	Proteobacteria	Alphaproteobacteria	OCS116
1070_HQ326287_1_1434_Prior_0_002864_Length_1434_NormPrior_0_002867	43.7573	0.00244178	Bacteria	Proteobacteria	Alphaproteobacteria	Parvularculales	Parvularculaceae	Parvularcula	uncultured
170_JQ287263_1_1431_Prior_0_001513_Length_1430_NormPrior_0_001519	33.6587	0.00187825	Bacteria	Proteobacteria	Alphaproteobacteria	Caulobacterales	Hyphomonadaceae	uncultured	uncultured
473_JQ287271_1_1462_Prior_0_005299_Length_1462_NormPrior_0_005203	93.1642	0.00519882	Bacteria	Proteobacteria	Alphaproteobacteria	OCS116
1157_FJ497399_1_1394_Prior_0_004678_Length_1385_NormPrior_0_004849	95.0686	0.00530509	Bacteria	Proteobacteria	Alphaproteobacteria	Rhodobacterales	Rhodobacteraceae	Amylibacter	uncultured
159_DQ925885_1_1385_Prior_0_005244_Length_1338_NormPrior_0_005626	122.045	0.00681045	Bacteria	Proteobacteria	Alphaproteobacteria	Rhizobiales	Hyphomicrobiaceae	uncultured	uncultured
9_HQ153877_1_1366_Prior_0_002698_Length_1340_NormPrior_0_002890	54.9134	0.00306432	Bacteria	Proteobacteria	Alphaproteobacteria	OCS116
414_JQ287288_1_1477_Prior_0_002076_Length_1475_NormPrior_0_002020	44.2495	0.00246925	Bacteria	Proteobacteria	Alphaproteobacteria	SB1-18	uncultured
295_FJ905725_1_1440_Prior_0_001975_Length_1384_NormPrior_0_002048	42.1517	0.00235219	Bacteria	Proteobacteria	Deltaproteobacteria	43F-1404R	uncultured
3226_FJ905758_1_1424_Prior_0_001853_Length_1386_NormPrior_0_001919	41.7273	0.0023285	Bacteria	Proteobacteria	Deltaproteobacteria	Myxococcales	Sandaracinaceae	uncultured	uncultured
722_JQ287221_1_1518_Prior_0_001361_Length_1508_NormPrior_0_001296	45.9549	0.00256441	Bacteria	Proteobacteria	Deltaproteobacteria	Desulfobacterales	Nitrospinaceae	Nitrospina	uncultured
549_JQ287227_1_1520_Prior_0_001153_Length_1509_NormPrior_0_001097	35.9046	0.00200358	Bacteria	Proteobacteria	Deltaproteobacteria	Desulfuromonadales	GR-WP33-58	uncultured
813_FR749901_1_1513_Prior_0_002423_Length_1507_NormPrior_0_002308	51.8381	0.00289271	Bacteria	Proteobacteria	Deltaproteobacteria	Desulfuromonadales	Desulfuromonadaceae	Desulfuromusa	uncultured
927_AY835392_1_1491_Prior_0_007320_Length_1490_NormPrior_0_007052	125.493	0.00700284	Bacteria	Proteobacteria	Deltaproteobacteria	Desulfuromonadales	Desulfuromonadaceae	Desulfuromusa	uncultured
513_JQ414031_1_1502_Prior_0_001006_Length_1472_NormPrior_0_000981	31.072	0.00173391	Bacteria	Proteobacteria	Deltaproteobacteria	Desulfobacterales	Desulfobulbaceae	Dissulfuribacter	Dissulfuribacter
126_JQ287334_1_1525_Prior_0_006580_Length_1524_NormPrior_0_006198	129.555	0.00722954	Bacteria	Proteobacteria	Deltaproteobacteria	Desulfobacterales	Desulfobulbaceae	Desulfobulbus	uncultured
155_JN860330_1_1531_Prior_0_004335_Length_1518_NormPrior_0_004099	74.3715	0.00415014	Bacteria	Proteobacteria	Deltaproteobacteria	Desulfobacterales	Desulfobacteraceae	uncultured
124_AB530187_1_1532_Prior_0_004389_Length_1463_NormPrior_0_004306	76.3062	0.0042581	Bacteria	Proteobacteria	Deltaproteobacteria	Desulfobacterales	Desulfobacteraceae	uncultured
702_AJ237606_1_1508_Prior_0_002244_Length_1444_NormPrior_0_002231	41.0111	0.00228853	Bacteria	Proteobacteria	Deltaproteobacteria	Desulfobacterales	Desulfobacteraceae	Desulfobacula	bacterium
774_FJ497571_1_1514_Prior_0_005506_Length_1457_NormPrior_0_005425	84.0577	0.00469065	Bacteria	Proteobacteria	Deltaproteobacteria	Desulfobacterales	Desulfobacteraceae	Desulfobacula	uncultured
1060_AB722136_1_1411_Prior_0_003906_Length_1411_NormPrior_0_003974	71.9745	0.00401638	Bacteria	Proteobacteria	Deltaproteobacteria	Desulfarculales	Desulfarculaceae	Desulfatiglans	uncultured
116_FJ905734_1_1387_Prior_0_001246_Length_1359_NormPrior_0_001316	31.245	0.00174356	Bacteria	Proteobacteria	Deltaproteobacteria	Bdellovibrionales	Bdellovibrionaceae	OM27
357_JF802205_1_1503_Prior_0_003541_Length_1496_NormPrior_0_003398	70.6644	0.00394327	Bacteria	Proteobacteria	Deltaproteobacteria	Bdellovibrionales	Bacteriovoracaceae	Deferrisoma	Deferrisoma
1311_AB858634_1_1400_Prior_0_002778_Length_1400_NormPrior_0_002848	58.23	0.0032494	Bacteria	Proteobacteria	Deltaproteobacteria	SAR324
3793_GQ261791_1_1462_Prior_0_003462_Length_1327_NormPrior_0_003745	64.3768	0.00359241	Bacteria	Campylobacterota	Campylobacteria	Campylobacterales	Helicobacteraceae	Sulfurimonas	uncultured
172_JQ287008_1_1469_Prior_0_008307_Length_1460_NormPrior_0_008168	151.2	0.00843738	Bacteria	Campylobacterota	Campylobacteria	Campylobacterales	Campylobacteraceae	Sulfurospirillum	uncultured
3259_JQ287473_1_1476_Prior_0_005604_Length_1464_NormPrior_0_005495	100.697	0.00561916	Bacteria	Campylobacterota	Campylobacteria	Campylobacterales	Helicobacteraceae	Sulfurimonas	uncultured
15264_JN977309_1_1528_m02_Prior_0_005871_Length_1514_NormPrior_0_005567	109.272	0.00609769	Bacteria	Proteobacteria	Gammaproteobacteria	Xanthomonadales	JTB255
843_FJ535318_1_1367_Prior_0_002182_Length_1347_NormPrior_0_002325	46.7706	0.00260993	Bacteria	Proteobacteria	Gammaproteobacteria	Xanthomonadales	JTB255
14_EU617752_1_1500_Prior_0_004561_Length_1500_NormPrior_0_004365	75.516	0.00421401	Bacteria	Proteobacteria	Gammaproteobacteria	Thiotrichales	Piscirickettsiaceae	uncultured	uncultured
108_JQ286989_1_1513_Prior_0_004516_Length_1512_NormPrior_0_004287	81.5833	0.00455258	Bacteria	Proteobacteria	Gammaproteobacteria	Thiotrichales	Piscirickettsiaceae	Cycloclasticus	uncultured
3615_KF624186_1_1200_Prior_0_003172_Length_1199_NormPrior_0_003798	72.6155	0.00405215	Bacteria	Proteobacteria	Gammaproteobacteria	Thiotrichales	Piscirickettsiaceae	uncultured	uncultured
173_FJ712549_1_1475_Prior_0_019781_Length_1473_NormPrior_0_019277	315.385	0.0175994	Bacteria	Proteobacteria	Gammaproteobacteria	Thiotrichales	Piscirickettsiaceae	endosymbionts	uncultured
39_FJ497602_1_1463_Prior_0_027438_Length_1463_NormPrior_0_026922	408.144	0.0227756	Bacteria	Proteobacteria	Gammaproteobacteria	Thiotrichales	Thiotrichaceae	uncultured	uncultured
226_KC541036_1_1499_Prior_0_015392_Length_1484_NormPrior_0_014889	207.34	0.0115701	Bacteria	Proteobacteria	Gammaproteobacteria	Thiotrichales	Piscirickettsiaceae	uncultured	uncultured
949_JQ287282_1_1500_Prior_0_005814_Length_1500_NormPrior_0_005564	93.66	0.00522649	Bacteria	Proteobacteria	Gammaproteobacteria	Thiotrichales	Piscirickettsiaceae	uncultured	uncultured
501_KF624148_1_1380_Prior_0_007571_Length_1374_NormPrior_0_007910	133.428	0.00744565	Bacteria	Proteobacteria	Gammaproteobacteria	Thiotrichales	Piscirickettsiaceae	uncultured	uncultured
2133_JQ287449_1_1504_Prior_0_005405_Length_1503_NormPrior_0_005162	82.8263	0.00462194	Bacteria	Proteobacteria	Gammaproteobacteria	Thiotrichales	Piscirickettsiaceae	Thiomicrospira	uncultured
1033_HQ588412_1_1391_Prior_0_004740_Length_1391_NormPrior_0_004892	98.6441	0.00550462	Bacteria	Proteobacteria	Gammaproteobacteria	Pseudomonadales	Pseudomonadaceae	Pseudomonas	uncultured
224_EU491698_1_1461_Prior_0_004148_Length_1461_NormPrior_0_004076	88.9158	0.00496175	Bacteria	Proteobacteria	Gammaproteobacteria	Pseudomonadales	Pseudomonadaceae	Pseudomonas	uncultured
781_AB722095_1_1406_Prior_0_005317_Length_1405_NormPrior_0_005432	86.0925	0.0048042	Bacteria	Proteobacteria	Gammaproteobacteria	Order
15233_FJ497619_1_1466_m01_Prior_0_002060_Length_1429_NormPrior_0_002069	36.9447	0.00206162	Bacteria	Proteobacteria	Gammaproteobacteria	Oceanospirillales	Alcanivoracaceae	Kangiella	uncultured
1315_DQ832640_1_1457_Prior_0_006051_Length_1454_NormPrior_0_005974	114.388	0.00638317	Bacteria	Proteobacteria	Gammaproteobacteria	Methylococcales	Marine
103_FJ264663_1_1501_Prior_0_012235_Length_1501_NormPrior_0_011701	188.706	0.0105303	Bacteria	Proteobacteria	Gammaproteobacteria	Gammaproteobacteria
2214_KC682714_1_1503_Prior_0_003392_Length_1502_NormPrior_0_003242	61.3222	0.00342195	Bacteria	Proteobacteria	Gammaproteobacteria	Gammaproteobacteria
162_JQ287106_1_1504_Prior_0_005828_Length_1504_NormPrior_0_005563	92.4894	0.00516117	Bacteria	Proteobacteria	Gammaproteobacteria	Gammaproteobacteria
650_AB858541_1_1393_Prior_0_001180_Length_1392_NormPrior_0_001217	28.0603	0.00156585	Bacteria	Proteobacteria	Gammaproteobacteria	E01-9C-26
288_JQ287262_1_1501_Prior_0_049869_Length_1501_NormPrior_0_047692	737.868	0.0411751	Bacteria	Proteobacteria	Gammaproteobacteria	Chromatiales	Ectothiorhodospiraceae	Thiogranum	uncultured
15250_FJ497619_1_1466_m02_Prior_0_010029_Length_1417_NormPrior_0_010160	142.717	0.00796401	Bacteria	Proteobacteria	Gammaproteobacteria	Chromatiales	Ectothiorhodospiraceae	uncultured
4_JQ287023_1_1528_Prior_0_018149_Length_1503_NormPrior_0_017334	287.293	0.0160318	Bacteria	Proteobacteria	Gammaproteobacteria	Chromatiales	Ectothiorhodospiraceae	uncultured
107_EU491295_1_1518_Prior_0_003407_Length_1517_NormPrior_0_003224	63.6229	0.00355034	Bacteria	Proteobacteria	Gammaproteobacteria	Chromatiales	Ectothiorhodospiraceae	uncultured
7_FN554149_1_1501_Prior_0_004099_Length_1499_NormPrior_0_003925	71.4476	0.00398698	Bacteria	Proteobacteria	Gammaproteobacteria	Chromatiales	Ectothiorhodospiraceae	uncultured
1570_JN977309_1_1528_Prior_0_005903_Length_1515_NormPrior_0_005593	117.101	0.00653456	Bacteria	Proteobacteria	Gammaproteobacteria	Chromatiales	Ectothiorhodospiraceae	Thiogranum	uncultured
576_GQ903353_1_1507_Prior_0_014609_Length_1507_NormPrior_0_013916	204.259	0.0113982	Bacteria	Proteobacteria	Gammaproteobacteria	Chromatiales	Ectothiorhodospiraceae	uncultured
440_FN553458_1_1517_Prior_0_003176_Length_1496_NormPrior_0_003048	51.8824	0.00289518	Bacteria	Proteobacteria	Gammaproteobacteria	Chromatiales	Ectothiorhodospiraceae	Thioalkalispira	uncultured
1446_KF268901_1_1388_Prior_0_001400_Length_1354_NormPrior_0_001484	52.2984	0.0029184	Bacteria	Proteobacteria	JTB23	uncultured
658_JQ287335_1_1502_Prior_0_005419_Length_1502_NormPrior_0_005179	91.4381	0.0051025	Bacteria	Proteobacteria	MACA-EFT26	uncultured
1728_EF644808_1_1323_Prior_0_001774_Length_1312_NormPrior_0_001941	43.5046	0.00242768	Bacteria	Proteobacteria	SPOTSOCT00m83	uncultured
562_FJ905724_1_1415_Prior_0_004928_Length_1342_NormPrior_0_005271	95.1103	0.00530742	Bacteria	Proteobacteria	Zetaproteobacteria	Mariprofundales	Mariprofundaceae	Mariprofundus	zeta
1951_EU050875_1_1358_Prior_0_000757_Length_1281_NormPrior_0_000848	34.918	0.00194852	Bacteria	Planctomycetes	Phycisphaerae	Phycisphaerales	Phycisphaeraceae	SM1A02	uncultured
314_GQ903344_1_1445_Prior_0_000991_Length_1413_NormPrior_0_001007	41.0191	0.00228898	Bacteria	Planctomycetes	Phycisphaerae	Phycisphaerales	Phycisphaeraceae	SM1A02	uncultured
347_FN553491_1_1500_Prior_0_002492_Length_1469_NormPrior_0_002435	53.4364	0.0029819	Bacteria	Planctomycetes	Phycisphaerae	CCM11a	uncultured
59_HQ588493_1_1460_Prior_0_007484_Length_1452_NormPrior_0_007399	135.198	0.00754445	Bacteria	Planctomycetes	Phycisphaerae	Phycisphaerales	AKAU3564
1962_AB300106_1_1344_Prior_0_001510_Length_1288_NormPrior_0_001683	36.3913	0.00203074	Bacteria	Planctomycetes	Pla4
1205_KC682582_1_1501_Prior_0_002530_Length_1496_NormPrior_0_002428	52.6404	0.00293748	Bacteria	Planctomycetes	Planctomycetacia	Planctomycetales	Planctomycetaceae	Planctomyces	uncultured
1146_EU491379_1_1499_Prior_0_004714_Length_1499_NormPrior_0_004514	109.105	0.00608835	Bacteria	Planctomycetes	Planctomycetacia	Planctomycetales	Planctomycetaceae	Bythopirellula	uncultured
117_FJ712558_1_1397_Prior_0_014232_Length_1397_NormPrior_0_014624	230.624	0.0128695	Bacteria	Planctomycetes	Planctomycetacia	Planctomycetales	Planctomycetaceae	Bythopirellula	uncultured
1077_KC682705_1_1490_Prior_0_002411_Length_1401_NormPrior_0_002470	50.9936	0.00284558	Bacteria	Planctomycetes	Planctomycetacia	Planctomycetales	Planctomycetaceae	Planctomyces	uncultured
1582_FJ712570_1_1400_Prior_0_000931_Length_1360_NormPrior_0_000983	29.5544	0.00164922	Bacteria	Planctomycetes	Planctomycetacia	Planctomycetales	Planctomycetaceae	Planctomyces	uncultured
144_AB858570_1_1334_Prior_0_003021_Length_1321_NormPrior_0_003283	74.3982	0.00415163	Bacteria	Parcubacteria	uncultured
5049_GQ143770_1_1478_Prior_0_010374_Length_1400_NormPrior_0_010637	199.53	0.0111343	Bacteria	Parcubacteria	uncultured
2181_AB193914_1_1558_Prior_0_000685_Length_1238_NormPrior_0_000794	25.3425	0.00141418	Bacteria	Parcubacteria	uncultured
176_KC631491_1_1512_Prior_0_018355_Length_1442_NormPrior_0_018272	304.864	0.0170123	Bacteria	Parcubacteria	uncultured
105_DQ074765_1_1815_Prior_0_009201_Length_1803_NormPrior_0_007326	140.256	0.00782669	Eukaryota	Opisthokonta	Holozoa	Metazoa
565_AB722121_1_1441_Prior_0_003510_Length_1432_NormPrior_0_003519	72.0628	0.00402131	Bacteria	Omnitrophica	NPL-UPA2	uncultured
858_JF320762_1_1617_Prior_0_009603_Length_1436_NormPrior_0_009600	192.597	0.0107475	Bacteria	Nitrospirae	Nitrospira	Nitrospirales	Nitrospiraceae	Thermodesulfovibrio	uncultured
156_EU491114_1_1523_Prior_0_003891_Length_1518_NormPrior_0_003679	70.4704	0.00393244	Bacteria	Nitrospirae	Nitrospira	Nitrospirales	Nitrospiraceae	Leptospirillum	uncultured
15431_AB858591_1_1400_m46_Prior_0_010546_Length_1400_NormPrior_0_010813	435.42	0.0242977	Bacteria	Nitrospirae	Nitrospira	Nitrospirales	Nitrospiraceae	Thermodesulfovibrio	uncultured
184_JF320734_1_1465_Prior_0_005737_Length_1463_NormPrior_0_005629	121.349	0.00677163	Bacteria	Nitrospirae	Nitrospira	Nitrospirales	Nitrospiraceae	Thermodesulfovibrio	uncultured
38_JQ287134_1_1518_Prior_0_058882_Length_1518_NormPrior_0_055681	817.174	0.0456006	Bacteria	Nitrospirae	Nitrospira	Nitrospirales	Nitrospiraceae	Thermodesulfovibrio	uncultured
15231_AB858591_1_1400_m01_Prior_0_051082_Length_1400_NormPrior_0_052377	599.4	0.0334482	Bacteria	Nitrospirae	Nitrospira	Nitrospirales	Nitrospiraceae	Thermodesulfovibrio	uncultured
58_EU491299_1_1514_Prior_0_042449_Length_1514_NormPrior_0_040248	819.499	0.0457304	Bacteria	Nitrospirae	Nitrospira	Nitrospirales	Nitrospiraceae	uncultured	uncultured
1297_FJ640812_1_1530_Prior_0_002788_Length_1507_NormPrior_0_002656	46.069	0.00257078	Bacteria	Nitrospirae	Nitrospira	Nitrospirales	Nitrospiraceae	uncultured	uncultured
679_AB722155_1_1421_Prior_0_004391_Length_1421_NormPrior_0_004436	101.438	0.00566055	Bacteria	Marinimicrobia
2957_JN469699_1_1386_Prior_0_001818_Length_1185_NormPrior_0_002202	64.4354	0.00359568	Bacteria	Lentisphaerae	Oligosphaeria	Oligosphaerales	uncultured
1463_JF320758_1_1479_Prior_0_001592_Length_1474_NormPrior_0_001550	41.6296	0.00232305	Bacteria	Latescibacteria	uncultured
46_AF220165_1_1435_Prior_0_003510_Length_1383_NormPrior_0_003643	81.3579	0.00454	Archaea	Euryarchaeota	Archaeoglobi	Archaeoglobales	Archaeoglobaceae	Geoglobus	Geoglobus
604_AM749992_1_1368_Prior_0_000937_Length_1298_NormPrior_0_001036	32.8105	0.00183092	Archaea	Euryarchaeota	Thermoplasmata	Thermoplasmatales	AMOS1A-4113-D04	uncultured
17_AB247864_1_931_Prior_0_007004_Length_929_NormPrior_0_010823	195.985	0.0109365	Archaea	Euryarchaeota	Thermoplasmata	Marine
84_AB424706_1_1314_Prior_0_004966_Length_1265_NormPrior_0_005635	119.326	0.00665875	Archaea	Euryarchaeota	Thermoplasmata	Marine
596_AJ507298_1_1481_Prior_0_001552_Length_1392_NormPrior_0_001600	43.0862	0.00240433	Bacteria	Deinococcus-Thermus	Deinococci	Thermales	Thermaceae	Vulcanithermus	Vulcanithermus
386_FJ905641_1_1426_Prior_0_001562_Length_1403_NormPrior_0_001598	31.5225	0.00175904	Bacteria	Deferribacteres	Deferribacteres
3684_AF317742_1_1506_Prior_0_005828_Length_1305_NormPrior_0_006411	138.455	0.00772619	Bacteria	Deferribacteres	Deferribacteres
250_AY280423_1_1439_Prior_0_005949_Length_1429_NormPrior_0_005976	110.57	0.0061701	Bacteria	Deferribacteres	Deferribacteres
395_DQ811937_1_1335_Prior_0_003164_Length_1318_NormPrior_0_003446	95.8862	0.00535072	Bacteria	Deferribacteres	Deferribacteres
1379_AB722123_1_1475_Prior_0_002047_Length_1473_NormPrior_0_001995	44.3951	0.00247737	Bacteria	Deferribacteres	Deferribacteres
1030_JQ712464_1_1352_Prior_0_002786_Length_1255_NormPrior_0_003187	58.9339	0.00328868	Bacteria	Deferribacteres	Deferribacteres
2037_AB722158_1_1412_Prior_0_003417_Length_1273_NormPrior_0_003853	69.4831	0.00387735	Bacteria	Chloroflexi	Anaerolineae	Anaerolineales	Anaerolineaceae	uncultured	uncultured
82_JF320778_1_1442_Prior_0_002753_Length_1438_NormPrior_0_002748	68.4325	0.00381873	Bacteria	Chloroflexi	Thermoflexia	Thermoflexales	Thermoflexaceae	Thermoflexus	uncultured
106_EU574655_1_1427_Prior_0_010724_Length_1374_NormPrior_0_011204	176.07	0.00982519	Bacteria	Chloroflexi	Thermoflexia	Thermoflexales	Thermoflexaceae	Thermoflexus	uncultured
262_FR852974_1_1469_Prior_0_005096_Length_1466_NormPrior_0_004990	140.095	0.00781772	Bacteria	Chloroflexi	uncultured	uncultured
445_EU491109_1_1458_Prior_0_000908_Length_1420_NormPrior_0_000918	20.4085	0.00113885	Bacteria	Chlorobi	Chlorobia	Chlorobiales	OPB56	uncultured
2245_DQ676424_1_1377_Prior_0_002700_Length_1232_NormPrior_0_003146	47.7614	0.00266522	Bacteria	Chlorobi	Chlorobia	Chlorobiales	OPB56	uncultured
166_JQ287249_1_1504_Prior_0_005297_Length_1502_NormPrior_0_005062	81.8748	0.00456885	Bacteria	Chlorobi	Ignavibacteria	Ignavibacteriales	Ignavibacteriaceae	Ignavibacterium	uncultured
220_GU369881_1_1362_Prior_0_004969_Length_1333_NormPrior_0_005351	89.6084	0.0050004	Bacteria	Chlorobi	Ignavibacteria	Ignavibacteriales	IheB3-7	uncultured
228_FJ905742_1_1414_Prior_0_003255_Length_1407_NormPrior_0_003321	58.5672	0.00326821	Bacteria	Chlorobi	Ignavibacteria	Ignavibacteriales	IheB3-7	uncultured
897_AB858578_1_1382_Prior_0_004940_Length_1382_NormPrior_0_005131	85.5195	0.00477223	Bacteria	Chlorobi	Ignavibacteria	Ignavibacteriales	IheB3-7	uncultured
411_JQ580302_1_1438_Prior_0_001818_Length_1256_NormPrior_0_002078	43.9395	0.00245195	Bacteria	Candidate
111_JQ287156_1_1484_Prior_0_037088_Length_1483_NormPrior_0_035900	567.637	0.0316758	Bacteria	Bacteroidetes	Bacteroidetes
484_JQ580030_1_1482_Prior_0_008080_Length_1482_NormPrior_0_007826	102.874	0.00574069	Bacteria	Bacteroidetes	Bacteroidetes
185_AY197392_1_1480_Prior_0_004895_Length_1479_NormPrior_0_004751	99.8458	0.00557168	Bacteria	Bacteroidetes	Bacteroidetes
151_AB722131_1_1381_Prior_0_008475_Length_1381_NormPrior_0_008809	147.259	0.00821744	Bacteria	Bacteroidetes	Bacteroidetes
954_DQ899885_1_1395_Prior_0_000410_Length_1395_NormPrior_0_000422	19.0581	0.00106349	Bacteria	Bacteroidetes	Bacteroidia	Bacteroidia
45_EU617865_1_1483_Prior_0_008380_Length_1483_NormPrior_0_008112	130.928	0.00730614	Bacteria	Bacteroidetes	Bacteroidia	Bacteroidia
286_JQ611122_1_1390_Prior_0_002104_Length_1386_NormPrior_0_002179	37.7273	0.00210529	Bacteria	Bacteroidetes	Bacteroidia	Bacteroidales	Porphyromonadaceae	uncultured	uncultured
541_JQ287100_1_1483_Prior_0_002217_Length_1481_NormPrior_0_002149	48.9196	0.00272985	Bacteria	Bacteroidetes	Cytophagia	Cytophagales	Flammeovirgaceae	uncultured	uncultured
505_FJ497643_1_1446_Prior_0_012653_Length_1445_NormPrior_0_012570	208.227	0.0116197	Bacteria	Bacteroidetes	Flavobacteriia	Flavobacteriales	Flavobacteriaceae	Aquibacter	uncultured
34_FJ905652_1_1395_Prior_0_006544_Length_1393_NormPrior_0_006744	127.719	0.00712706	Bacteria	Bacteroidetes	Flavobacteriia	Flavobacteriales	Flavobacteriaceae	Maritimimonas	uncultured
15428_FJ905652_1_1395_m22_Prior_0_002091_Length_1393_NormPrior_0_002155	61.8693	0.00345248	Bacteria	Bacteroidetes	Flavobacteriia	Flavobacteriales	Flavobacteriaceae	Maritimimonas	uncultured
44_JN873967_1_1476_Prior_0_010984_Length_1452_NormPrior_0_010859	197.938	0.0110455	Bacteria	Bacteroidetes	Flavobacteriia	Flavobacteriales	Flavobacteriaceae	Maritimimonas	uncultured
896_JQ611124_1_1389_Prior_0_003179_Length_1356_NormPrior_0_003365	64.5796	0.00360373	Bacteria	Bacteroidetes	SB-5	uncultured
960_AB858548_1_1376_Prior_0_001894_Length_1375_NormPrior_0_001977	41.328	0.00230622	Bacteria	Bacteroidetes	SB-5	uncultured
1465_FJ205289_1_1477_Prior_0_000769_Length_1370_NormPrior_0_000806	21.7051	0.00121121	Bacteria	Bacteroidetes	Sphingobacteriia	Sphingobacteriales	Chitinophagaceae	uncultured	uncultured
334_GU584496_1_1390_Prior_0_001968_Length_1390_NormPrior_0_002032	35.7151	0.001993	Bacteria	Bacteroidetes	Sphingobacteriia	Sphingobacteriales	WCHB1-69	uncultured
633_AB302404_1_1468_Prior_0_002195_Length_1441_NormPrior_0_002187	49.3158	0.00275196	Bacteria	Aquificae	Aquificae	Aquificales	Aquificaceae	Hydrogenivirga	Aquifex
5_AB293222_1_1366_Prior_0_004607_Length_1317_NormPrior_0_005021	123.226	0.00687633	Archaea	Aenigmarchaeota	Deep
195_FJ264519_1_911_Prior_0_000378_Length_878_NormPrior_0_000618	12.0547	0.000672684	Archaea	Aenigmarchaeota	Deep
1250_JF935162_1_1307_Prior_0_000749_Length_1250_NormPrior_0_000860	26.6112	0.00148498	Archaea	Aenigmarchaeota	Deep
1591_JF935172_1_1338_Prior_0_000601_Length_1337_NormPrior_0_000645	18.0942	0.00100971	Archaea	Aenigmarchaeota	Deep
904_AB858620_1_1375_Prior_0_001496_Length_1353_NormPrior_0_001587	27.286	0.00152264	Bacteria	Actinobacteria	Acidimicrobiia	Acidimicrobiales	OM1
62_JN662096_1_1376_Prior_0_003977_Length_1371_NormPrior_0_004164	68.4683	0.00382072	Bacteria	Actinobacteria	Acidimicrobiia	Acidimicrobiales	OM1
791_JX504467_1_1524_Prior_0_003273_Length_1511_NormPrior_0_003109	73.8822	0.00412283	Bacteria	Actinobacteria	Acidimicrobiia	Acidimicrobiales	OM1
37_EF644814_1_1341_Prior_0_030182_Length_1340_NormPrior_0_032333	491.4	0.0274215	Bacteria	Actinobacteria	Acidimicrobiia	Acidimicrobiales	OM1
566_AY592335_1_1293_Prior_0_001028_Length_1239_NormPrior_0_001191	23.0847	0.00128819	Bacteria	Actinobacteria	Acidimicrobiia	Acidimicrobiales	Acidimicrobiaceae	Illumatobacter	uncultured
261_HM245650_1_1304_Prior_0_000514_Length_1304_NormPrior_0_000566	18.069	0.0010083	Bacteria	Actinobacteria	Acidimicrobiia	Acidimicrobiales	Sva0996
933_JF320757_1_1465_Prior_0_001000_Length_1377_NormPrior_0_001042	21.8693	0.00122037	Bacteria	Actinobacteria	Thermoleophilia	Gaiellales	uncultured	uncultured
20_JQ287141_1_1497_Prior_0_023996_Length_1493_NormPrior_0_023072	362.134	0.0202081	Bacteria	Acidobacteria	Acidobacteria	Acidobacteriales	Acidobacteriaceae
163_AM712325_1_1518_Prior_0_009636_Length_1516_NormPrior_0_009124	146.28	0.00816282	Bacteria	Acidobacteria	Holophagae	Subgroup
807_EF219004_1_1416_Prior_0_002741_Length_1412_NormPrior_0_002787	59.8768	0.00334129	Bacteria	Acidobacteria	Holophagae	Subgroup
545_JQ580389_1_1517_Prior_0_004956_Length_1513_NormPrior_0_004702	78.115	0.00435904	Bacteria	Acidobacteria	Holophagae	Acanthopleuribacterales	Acanthopleuribacteraceae	Thermotomaculum	uncultured
40_GU188998_1_1496_Prior_0_001035_Length_1465_NormPrior_0_001014	24.684	0.00137743	Bacteria	Acetothermia	uncultured
1233_JQ072982_1_1527_Prior_0_001874_Length_1513_NormPrior_0_001778	34.5605	0.00192857	Bacteria	Acetothermia	uncultured
Table S4 The taxonomic classification and relative abundance of full-length 16S rRNA genes recovered from M-vent sulfide chimney sample.

## Sheet: Table S5
Completeness Contamination	≥90%	≥80%	≥70%
≤9%	76 (43.9%)	125 (72.3%)	173 (100%)
≤5%	71 (41.0%)	115 (66.4%)	162 (93.6%)
Table S5 The completeness and contamination of 173 MAGs (metagenomic assembled genomes) recovered from L-vent and M-vent chimney samples.

## Sheet: Table S6
Chimney	Taxonomic group	Number of MAGs	Relative Abundance	Ave. iRep	Sulfide Oxidation	DSR	Sox system	rTCA	CBB	WL pathway	Methanogenesis	CO oxidation	cyc2	NAR	NAP	DNRA	Denitrification	Nitrogen fixation	Acetate metabolism	Fermentation	Carbohydrate degradtion	[NiFe]-G1-M-uptake	[NiFe]-G2-C-uptake	[NiFe]-G3-C-Bidirectional	[NiFe]-G4-M-Evolving
Active L-vent	Aquificae	11	0.14451	1.397	1		0.454545	0.545455							0.454545	0.454545	0.727273			1.18182	6.59	0.636364	0.454545	0.0909091
	Thermodesulfobacteria	4	0.08049	1.427		1				1					0.75			0.5	1	0.93	10.62	1
	Euryarchaeota	4	0.04589	-				0.647059		0.5	0.5							0.5		1.25	5.75			1	0.75
	Camplyobacteria	17	0.03629	1.515	1		0.235294	0.470588							1		0.470588		0.294118	0.088	7.14	0.705882	0.705882		0.0588235
	Crenarchaeota	8	0.02835	-	0.25	0.375			0.125	0.375								0.125	0.5	1.125	7.13	0.5		0.375	0.5
	Chloroflexi	5	0.02036	1.496	0.6				0.2								0.2		1		16.93	0.2
	FCB group	7	0.01748	1.379	0.714286		0.285714								0.142857	0.142857	0.142857		0.571429	1.017	20.24	0.142857		0.285714
	Gammaproteobacteria	4	0.01518	1.47	0.5					0.25				0.25		1			0.75	0.75	13.58
	Thermotogae	2	0.01144	1.28			1								0.5			0.5	1	0.375	16.08	0.5
Recently extinct M-vent	Gammaproteobacteria	16	0.11424	1.378	0.625	0.5	0.6875		0.38				0.3125	0.25	0.5625	0.6875	0.0625	0.125	1	0.42	17.7	0.125		0.0625	0.0625
	FCB group	11	0.049934	1.741	1	0.0909091	0.181818						0.272727	0.363636	0.454545	0.272727	0.545455	0.0909091	0.909091	0.204	30.83	0.636364		0.545455
	Deltaproteobacteria	11	0.048624	1.424	0.363636	0.636364	0.545455			0.636364			0.272727	0.444444	0.555556	0.333333	0.111111	0.111111	1	0.417	19.22	0.636364	0.181818	0.545455
	PVC group	9	0.043468	1.398		0.111111	0.222222		0.111111	0.333333				0.0909091	0.636364	0.454545	0.0909091	0.454545	0.818182	0.681	55.01		0.222222	0.444444
	Calditrichaeota	6	0.03718	1.8	0.833333	0.166667	0.333333					0.166667	0.5	0.166667	0.833333	0.666667			0.833333	0.375	34.5	0.666667		0.666667
	Chloroflexi	6	0.03087	1.594	0.833333	0.166667		0.166667	0.166667	0.666667					0.5	0.5		0.25	0.75	0.5625	9.04	0.5		0.333333
	Nitrospirae	6	0.0294	1.497	0.333333	0.833333	0.166667	0.166667		0.833333			0.333333	0.333333	0.333333	0.5		0.833333	0.833333	1	15.5	0.666667		0.5
	Alphaproteobacteria	7	0.02773	1.487	0.428571	0.285714	0.142857		0.285714			0.285714	0.285714	0.142857		0.428571	0.428571	0.428571	1	1.285	12.33	0.142857
	Acidobacteria	4	0.02566	1.39		0.25	0.5									0.166667			0.833333	0.125	40			0.25
	Euryarchaeota	4	0.013988	-	0.5	0.75		0.75	0.75	1							0.25		0.5	0	10.91	0.75		0.25
	Actinobacteria	3	0.01367	1.366	0.666667				0.333333			0.666667	0.333333	0.666667			0.333333		1	0.5	18.94	0.333333
Table S6: Metabolic potential of MAGs for the major microbial groups (>1% ) recovered from the L-vent and M-vent chimney. The specific method for estimating relative abundance/iRep are listed in the "Method and Materials" in the main text. The average iRep value of bacterial MAGs recovered from L-vent and M-vent sample are 1.42 and 1.51, respectively. The numbers in the metabolic pathway columns …

## Sheet: Table S7
Gene	Gene name	TIGRfam	Pfam	KEGG	NOG	COG	Gene Description
fccB	sulfide dehydrogenase [flavocytochrome c] flavoprotein chain [EC:1.8.2.3]	TIGR01409	PF09242	K17229	07S7U	COG0446	sulfide oxidation
Sqr	sulfide:quinone oxidoreductase [EC:1.8.5.4]		PF07992	K17218	07SA8；07RSJ	COG0446	sulfide oxidation
soxA	sulfur-oxidizing protein SoxA	TIGR04484		K17222	05QN4;0XSDE		thiosulfate oxidation
soxB	sulfur-oxidizing protein SoxB	TIGR04486		K17224		COG0737	thiosulfate oxidation
soxZ	sulfur-oxidizing protein SoxZ	TIGR04490	PF08770	K17227	070JF		thiosulfate oxidation
soxY	sulfur-oxidizing protein SoxY	TIGR04488	PF13501	K17226		COG5501	thiosulfate oxidation
soxC	sulfane dehydrogenase subunit SoxC	TIGR04555		K17225		COG2041	thiosulfate oxidation
soxD	cytochrome c			K08738		COG3474	thiosulfate oxidation
asrA	anaerobic sulfite reductase subunit A ( Salmonella/Clostridium type)	TIGR02910	PF17179	K16950	05D5B	COG1145	sulfate reduction [alternative pathway]
asrB	anaerobic sulfite reductase subunit B ( Salmonella/Clostridium type)	TIGR02911		K16951	07SHJ	COG0543	sulfate reduction [alternative pathway]
asrC	anaerobic sulfite reductase subunit C ( Salmonella/Clostridium type)	TIGR02912		K00385	0810Y	COG2221	sulfate reduction [alternative pathway]
dsrB	dissimilatory sulfite reductase beta subunit [EC:1.8.99.5]	TIGR02066		K11181	05PJW	COG2221	sulfate reduction/sulfur oxidation
dsrA	dissimilatory sulfite reductase alpha subunit	TIGR02064		K11180	05CY1	COG2221	sulfate reduction/sulfur oxidation
dsrD	Dissimilatory sulfite reductase D		PF08679		125R5		sulfate reduction
aprA	adenylylsulfate reductase, subunit A [EC:1.8.99.2]	TIGR02061		K00394	05CFK		sulfate reduction/sulfur oxidation
aprB	adenylylsulfate reductase, subunit B [EC:1.8.99.2]	TIGR02060	PF12139	K00395			sulfate reduction/sulfur oxidation
sat	sulfate adenylyltransferase [EC:2.7.7.4]	TIGR00339	PF01747	K00958	07RIQ	COG2046	sulfate reduction/sulfur oxidation
pmoA	methane/ammonia monooxygenase subunit A	TIGR03080	PF02461	K10944	05E7Z;10CTU		aerobic methane oxidation [Bacteria]
pmoB	methane/ammonia monooxygenase subunit B	TIGR03079	PF04744	K10945	08P7H;0Y0ZG		aerobic methane oxidation [Bacteria]
pmoC	methane/ammonia monooxygenase subunit C	TIGR03078	PF04896	K10946			aerobic methane oxidation [Bacteria]
mmoB	methane monooxygenase regulatory protein B		PF02406	K16160	0666X;12AQ4		aerobic methane oxidation [Bacteria]
mmoD	methane monooxygenase regulatory protein D	TIGR04550		K16162	06CEW;0Y1H7		aerobic methane oxidation [Bacteria]
mcrA	methyl-coenzyme M reductase alpha subunit	TIGR03256	PF02249;PF02745	K00399	arCOG04857	COG4058	methanogenesis [Archaea]
mcrB	methyl-coenzyme M reductase Beta subunit	TIGR03257	PF02241;PF02783	K00401	arCOG04860	COG4054	methanogenesis [Archaea]
mcrG	methyl-coenzyme M reductase gamma subunit	TIGR03259	PF02240	K00402	arCOG04858	COG4057	methanogenesis [Archaea]
pqq		TIGR03075					methanol oxidation
anfD	nitrogenase Fe-Fe alpha	TIGR01861	PF00148	K02586	07V0H	COG2710	nitrogen fixation
anfK	nitrogenase Fe-Fe beta	TIGR02931	PF00148	K02591		COG2710	nitrogen fixation
anfG	nitrogenase Fe-Fe delta	TIGR02929	PF03139	K00531	05SJ7;11YED	COG2710	nitrogen fixation
vnfD	nitrogenase V alpha	TIGR01860	PF00148	K22896	05D0B	COG2710	nitrogen fixation
vnfK	nitrogenase V beta	TIGR02932	PF00148	K22897	07X19	COG2710	nitrogen fixation
vnfG	nitrogenase V delta	TIGR02930	PF03139	K22898	05SJ7	COG2710	nitrogen fixation
nifD	nitrogenase Mo-Fe Alpha	TIGR01282	PF00148	K02586	05D0B	COG2710	nitrogen fixation
nifK	nitrogenase Mo-Fe beta	TIGR01286	PF00148	K02591	05CY9	COG2710	nitrogen fixation
nifH	nitrogenase iron protein NifH [EC:1.18.6.1]	TIGR01287	PF00142	K02588	05DSM	COG1348	nitrogen fixation
nxrA	Nitrite oxidoreductase subunit A		PF00384	K00370			nitrification
nxrB	Nitrite oxidoreductase subunit B		PF13247	K00371			nitrification
pmoA	methane/ammonia monooxygenase subunit A	TIGR03080	PF02461	K10944			nitrification
pmoB	methane/ammonia monooxygenase subunit B	TIGR03079	PF04744	K10945			nitrification
pmoC	methane/ammonia monooxygenase subunit C	TIGR03078	PF04896	K10946			nitrification
haoB	hydroxylamine dehydrogenase [EC:1.7.2.6]	TIGR04392	PF13447	K10535	0690C;0XPVG		nitrification
napA	periplasmic nitrate reductase NapA [EC:1.7.99.-]	TIGR01706		K02567	07QIW	COG0243	dissimilatory nitrate reduction/denitrification
napB	periplasmic nitrate reductase NapB [EC:1.7.100.-]		PF03892	K02568	08ZMS	COG3043	dissimilatory nitrate reduction/denitrification
narG	nitrate reductase / nitrite oxidoreductase, alpha subunit	TIGR01580		K00370	05CRU	COG5013	dissimilatory nitrate reduction/denitrification
narH	nitrate reductase / nitrite oxidoreductase, beta subunit	TIGR01660		K00371	08IUE	COG1140	dissimilatory nitrate reduction/denitrification
cyt c552 small NrfH	nitrite reductase small subunit (cytochrome c-552)	TIGR03153	PF03264	K15876	08W6G	COG3005	dissimilatory nitrate reduction
cyt c552 large NrFA	nitrite reductase (cytochrome c-552)		PF02335	K03385	05EAU	COG3303	dissimilatory nitrate reduction
cyt c552 large NrFA	nitrite reductase (cytochrome c-552)	TIGR03152		K03385		COG3303	dissimilatory nitrate reduction
NrfD	protein NrfD	TIGR03148		K04015		COG3301	dissimilatory nitrate reduction
NirB	nitrite reductase (NADH) large subunit [EC:1.7.1.15]	TIGR02374		K00362	08IFG	COG1251	dissimilatory nitrate reduction
NirD	nitrite reductase (NADH) small subunit [EC:1.7.1.15]	TIGR02378		K00363	05WZK	COG2146	dissimilatory nitrate reduction
nirK	nitrite reductase (NO-forming) [EC:1.7.2.1]	TIGR02376		K00368	05CEI		denitrification (NO-forming)
nirS	nitrite reductase (NO-forming) / hydroxylamine reductase [EC:1.7.2.1 1.7.99.1]			K15864	05F64	COG2010	denitrification (NO-forming)
norB	nitric oxide reductase subunit B			K04561	05DSQ	COG3256	denitrification (N2O-forming)
norC	nitric oxide reductase subunit C		PF00034	K02305	08VKQ	COG2010	denitrification (N2O-forming)
nosD	nitrous oxidase accessory protein	TIGR04247		K07218		COG3420	denitrification (N2-forming)
nosZ_tat	nitrous-oxide reductase [EC:1.7.2.4] TAT-dependent	TIGR04244		K00376	05EQJ	COG4263	denitrification (N2-forming)
nosZ_sec	nitrous-oxide reductase [EC:1.7.2.4] Sec-dependent	TIGR04246		K00376	05EQJ	COG4263	denitrification (N2-forming)
nosL	copper chaperone NosL		PF05573	K19342		COG4314	denitrification (N2-forming)
hdh	hydrazine dehydrogenase [EC:1.7.2.8]			K20935			annamox
hzs_1	hydrazine synthase subunit beta [EC:1.7.2.7]			K20932			annamox
hzs_2	hydrazine synthase subunit gamma [EC:1.7.2.7]			K20933			annamox
hzs_3	hydrazine synthase subunit apha [EC:1.7.2.7]			K20934			annamox
ack	acetate kinase [EC:2.7.2.1]	TIGR00016	PF00871	K00925		COG0282	acetate production / utilization
pta	phosphate acetyltransferase [EC:2.3.1.8]			K00625,K13788,K15024		COG0280;COG0280;COG0857;COG4869	acetate production / utilization
ACSS, acs	acetyl-CoA synthetase [EC:6.2.1.1]	TIGR02188	PF16177	K01895	arCOG01529;08IQF	COG0365	acetate production / utilization
PFOR	pyruvate ferredoxin oxidoreductase alpha subunit [EC:1.2.7.1]		PF17147	K00169	05D95	COG0674	Fermentation
adh	alcohol dehydrogenase [EC:1.1.1.1]			K00001		COG0604,COG1062,COG1064,COG1454	Fermentation
ldh	L-lactate dehydrogenase [EC:1.1.1.27]			K00016		COG0039	Fermentation
fdhF	formate dehydrogenase major subunit [EC:1.17.1.9]	TIGR01553	PF00384	K00123		COG0243	Fermentation
coxS	aerobic carbon-monoxide dehydrogenase small subunit [EC:1.2.5.3]			K03518		COG2080	CO oxidation
coxM	aerobic carbon-monoxide dehydrogenase medium subunit [EC:1.2.5.3]		PF00941	K03519		COG1319	CO oxidation
coxL	aerobic carbon-monoxide dehydrogenase large subunit [EC:1.2.5.3]	TIGR02416		K03520		COG1529	CO oxidation
rbcL	Form I and Ⅱ RuBisCO large subunit	Custom	PF00016	K01601		COG1850	CBB cycle
rbcS	ribulose-bisphosphate carboxylase small chain [EC:4.1.1.39]		PF00101	K01602	08VFZ		CBB cycle
PRK	phosphoribulokinase		PF00485	K00855		COG3954	CBB cycle
K15052	propionyl-CoA synthase			K15052			3-Hydroxypropionate bi-cycle
mcr	malonyl-CoA reductase			K14468			3-Hydroxypropionate bi-cycle
K18593	4-hydroxybutyryl-CoA synthetase			K18593			Dicarboxylate/4-hydroxybutyrate cycle and 3-hydroxypropionate/4-hydroxybutyrate cycle
abfD	4-hydroxybutyryl-CoA dehydratase			K14534			Dicarboxylate/4-hydroxybutyrate cycle and 3-hydroxypropionate/4-hydroxybutyrate cycle
cdhC	acetyl-CoA decarbonylase/synthase complex subunit beta [EC:2.3.1.-]	TIGR00316	PF03598	K00193	arCOG04360	COG1614	Wood-Ljungdahl pathway (Archaeal)
cdhD, acsD	acetyl-CoA decarbonylase/synthase complex subunit delta [EC:2.1.1.245]	TIGR00381	PF03599	K00194	arCOG01980;06HYN	COG2069	Wood-Ljungdahl pathway (Archaeal)
cdhE,acsC	acetyl-CoA decarbonylase/synthase complex subunit gamma [EC:2.1.1.245]			K00197	arCOG01979;05EYX	COG1456	Wood-Ljungdahl pathway (Archaeal)
acsB	acetyl-CoA synthase	Custom		K14138			Wood-Ljungdahl pathway (Bacterial)
cooS, acsA	anaerobic carbon-monoxide dehydrogenase catalytic subunit [EC:1.2.7.4]	TIGR01702	PF03063	K00198	05CJG	COG1151	Wood-Ljungdahl pathway (Bacterial)
cooF	anaerobic carbon-monoxide dehydrogenase iron sulfur subunit			K00196		COG1142	Wood-Ljungdahl pathway (Bacterial)
aclA	ATP-citrate lyase alpha subunit			K15230			reductive TCA cycle
aclB	ATP-citrate lyase beta subunit			K15231			reductive TCA cycle
CoxA	cytochrome c oxidase, subunit I; caa3-type	TIGR02891	PF00115	K02274	ENOG4105BZ9	COG0843	oxygen utilization
CoxB	cytochrome c oxidase, subunit II; caa3-type	TIGR02866	PF00116;PF02790;PF00034	K02275		COG1622;COG2857	oxygen utilization
ccoN	cytochrome c oxidase, cbb3-type, subunit I	TIGR00780	PF00115	K00404	ENOG4105EUH	COG3278	oxygen utilization
ccoO	cytochrome c oxidase, cbb3-type, subunit II	TIGR00781	PF02433	K00405		COG2993	oxygen utilization
ccoP	cytochrome c oxidase, cbb3-type, subunit III	TIGR00782	PF13442;PF14715	K00406	ENOG4105D6P	COG2010	oxygen utilization
CyoA	ubiquinol oxidase, subunit II	TIGR01433	PF00116;PF06481	K02297	ENOG4105E2S	COG1622	oxygen utilization
CyoD	cytochrome o ubiquinol oxidase subunit IV	TIGR02847	PF03626	K02300	ENOG41090KH	COG3125	oxygen utilization
CyoE	protoheme IX farnesyltransferase	TIGR01473	PF01040	K02257	ENOG4105F1R	COG0109	oxygen utilization
CydA	bacterial cytochrome ubiquinol oxidase		PF01654	K00425		COG1271	oxygen utilization
CydB	cytochrome d ubiquinol oxidase, subunit II	TIGR00203	PF02322	K00426		COG1294	oxygen utilization
QoxA	cytochrome (quinone) oxidase, aa3 type; subunit II	TIGR01432	PF00116;PF02790	K02826		COG1622	oxygen utilization
QoxB	cytochrome (quinone) oxidase, aa3 type; subunit I	TIGR02882	PF00115	K02827		COG0843	oxygen utilization
Table S7: The key genes of metabolic pathways for MAG annotation. The completeness of each metabolic pathway is classified into 3 level: 1- complete, 2 - uncomplete; 3- partial. The particular completeness classification standard for each pathway are listed in the following:
Sulfide oxdation: complete-sqr or fccB;
Sox pathway(thiosulfate oxidation): complete: Sox A/B/X/Y/Z/C/D, uncomplete: SoxB, partial : other Sox genes expect SoxB/C/D;
Dissimilatory sulfate reduction/oxidation: complete-sat/dsrAB/aprAB, uncomplete- two of sat/dsrAB/aprAB, partial- one of sat/dsrAB/aprAB.
Subsequent dissimilatory nitrate reduction: complete-nirB or nrfA/H; uncomplete-one of nrfA/H
Subsequent denitrification: complete-nirS/K and norB/C and nosZ ; uncomplete- two of nirS/K and norB/C and nosZ; partial - one of nirS/K and norB/C and nosZ;
Nitrogen fixation: complete- nifK/D/H; uncomplete- two of nifD/H/K; partial - one of nifD/K/H
WL pathway: complete-cdhC or acsB and cdhE and cdhD and cooS; cdhC or acsB and one of cdhE/D and cooS ; partial - two of cdhC/B and cdhE/D and cooS
CO oxidation: complete-coxM/L/S; uncomplete: CoxL and one of CoxS/M; partial - one of CoxM/L/S
Acetate utilization/production: complete-ACSS or pta/ack
rTCA: complete-aclA/B; uncomplete- aclA or B
CBB pathway: complete- rbcL/S; uncomplete-rbcL or S
Methanogenesis/aerobic methane oxidation: complete-mcrA/G/B; uncomplete: two of mcrA/B/G; partial-one of mcrA/G/B
cytochrome c oxidase：complete- two Cox/Cyd/Qox genes or three cco/Cyo genes; uncomplete- one of Cox/Cyd/Qox genes or two of cco/Cyo genes; partial- one of cco/Cyo genes

## Sheet: Table S8
Substrate	Abbv.	Gene	KEGG	COG	Pfam	TIGRfam	L-MaxBin-1	L-MaxBin-58	L-MetaBat-13	L-MetaBat-182
Sulfite	sat	sulfate adenylyltransferase	K00958	COG2046			contig-127_11615_6	contig-127_538_7	contig-127_1003_11	contig-127_3470_15
	aprA	adenosine-5 0 -phosphosulfate reductase	K00394				contig-127_9804_7	contig-127_538_5	contig-127_2091_4	contig-127_1108_4
	aprB		K00395				contig-127_9804_6	contig-127_538_6	contig-127_2091_5	contig-127_1108_3
	dsrA	dissimilatory sulfite reductase alpha subunit	K11180	COG2221	pfam01077	TIGR02064	contig-127_39370_4	contig-127_1385_5	contig-127_17586_3	contig-127_60_51
	dsrB	dissimilatory sulfite reductase beta subunit	K11181	COG2221	pfam01077	TIGR02066	contig-127_39370_3	contig-127_1385_4	contig-127_17586_4	contig-127_60_50
	dsrD	Dissimilatory sulfite reductase D			PF08679		contig-127_39370_2	contig-127_1385_3	contig-127_17586_5	contig-127_60_49
	dsrC	sulfur relay protein	K11179	COG2920	PF04358	TIGR03342		contig-127_1325_17	contig-127_3785_10
	DsrM	sulfite reductase-associated electron transfer complex		COG2181	PF02665	TIGR00351	contig-127_27840_2	contig-127_1385_14	contig-127_1111_10	contig-127_51_85
	DsrK			COG0247	pfam13183	TIGR00273	contig-127_27840_3	contig-127_1385_13	contig-127_1111_11	contig-127_51_86
	DsrJ			x	x	x	contig-127_27840_4
	DsrO			COG0437	pfam13247	TIGR03149	contig-127_27840_5	contig-127_1385_11
	DsrP			COG5557	pfam03916	TIGR03148	contig-127_27840_6
	QmoA	electron transfer complex Qmo and heterodisulfide reductase	K16885	COG1148			contig-127_9804_8	contig-127_538_4	contig-127_2091_3	contig-127_1108_5
	QmoB		K16886	COG1908			contig-127_9804_9	contig-127_538_3	contig-127_2091_2	contig-127_1108_6
	QmoC		K16887	COG0247			contig-127_43466_1	contig-127_538_2	contig-127_2091_1	contig-127_1108_7
Thiosulfate	phsA	Thiosulfate reductase precursor	K08352	COG0243	PF04879/PF00384/PF01568			contig-127_12162_2	contig-127_19751_2
	phsB	Thiosulfate reductase electron transport protein PhsB	K08353	COG0437	PF13247/PF12800			contig-127_12162_3	contig-127_19751_3
	phsC	Thiosulfate reductase cytochrome B subunit	K08354	COG4117	PF01292
Tetrathionate	ttrA	tetrathionate reductase subunit A	K08357	COG0243	PF04879/PF00384/PF01568			contig-127_1584_17*	contig-127_3785_16*
	ttrB	tetrathionate reductase subunit B	K08358	COG0437	PF00037
	ttrC	tetrathionate reductase subunit C	K08359	x	PF03916
Table S8: Sulfur metabolic pathways of Thermodesulfobacteria MAGs recovered.

## Sheet: Table S9
	ID	Assembly	Isolation	GC	Size	sqr	Sox	DSR	Denitrification	DNRA	N fixation	WL	rTCA	cytochrome C oxidase	cyc2
	Nitrospiraceae bacterium UBA6907	ASM245109v1	marine sediment	0.4697	2.4	1		dsrA/B	1	nirB		1		1
	Nitrospiraceae bacterium UBA6902	ASM245113v1	marine sediment	0.4605	3	1		aprA/dsrAB	nap/norBC/nosZ	nirB		1		2
	Nitrospiraceae bacterium UBA11860	ASM350823v1	marine sediment	0.4646	2.7	1		1		nirB		1		1
	BMS3Abin06		SMS	0.4306	2.9	1		1	napA	nirB		1
	BMS3Abin09		SMS	0.4622	1.3	1		1				1
	BMS3Bbin09		SMS	0.4596	1.8	1		1			nifK	1
	Nitrospira bacterium SG8_35_1	ASM130330v1	estuary sediment	0.4607	3.3	1		sat	napA	nirB/nrfA	nifK/H	1		2
	Nitrospirae bacterium SURF_23	ASM359942v1	subsurface fluid	0.4582	2.9	1		1	nap/norBC/nosZ	nirB	nifK/H	1		1
	Nitrospirae bacterium SURF_11	ASM359950v1	subsurface fluid	0.4798	2.6	1		sat	napA/norBC	nirB/nrfA	nifK/H	1		1
	Nitrospirae bacterium SURF_45	ASM359927v1	subsurface fluid	0.4756	3	2		1	norBC		nifH	1		2
	BMS3Abin10		SMS	0.454	2.4			1		nirB	nifK/H	1
	BMS3Bbin08		SMS	0.4524	2.7			1		nirB	nifH	1
	Nitrospirae bacterium UBA8124	ASM351785v1	marine sediment	0.4218	1.3			1				cdhD/CooS
	BMSBbin05		SMS	0.4467	2.46	1	1	aprA		nirB		1			1
	BMSAbin07		SMS	0.44		1	1	1		nirB		1			1
	Candidatus Magnetobacterium casensis		freshwater lake	0.489	3.4	1		1	1	1		1		1
	Candidatus Magnetoovum chiemensis	ASM96072v1	freshwater lake	0.404	3.8	1		1		nirB	1	1		1
	Candidatus Magnetobacterium bavaricum	ASM96323v1	freshwater lake	0.473	6.3	1		1	napB/nirS/nosZ	1		1		1
	Nitrospiraceae bacterium UBA3568	ASM237644v1	marine sediment	0.625	1.66	1		1	napA/norBC			1		1
	Nitrospiraceae bacterium UBA3562	ASM237615v1	marine sediment	0.629	1.77	1		1	napA/norBC	nirB		1
sulfide-mineral clade	M-MetaBat-199		EPR-M	0.4337	2	1	1	1	napA/nosZ	nirB	nifK/H	1		1
	M-MetaBat-26		EPR-M	0.4339	1.7	1		dsrA/B	napA	nirB	nifK/H	1		1
	BMS3Bbin06		SMS	0.48	2.4	2	1	sat/apr	napA			Coos
	BMS3Abin08		SMS	0.4788	2.6	2	1	1	napA			Coos			1
	M-MetaBat-107		EPR-M	0.561	1.3			1		nrfA/H	nifK/H	1		1	1
	Nitrospirae-3		ISC	0.4678	1.96			1		nirB		1
	M-MetaBat-13		EPR-M	0.4688	1.58			1		nirB/nrfAH	1	1			1
	BMS3Bbin07		SMS	0.4698	1.6			1		nirB	nifKH	1			1
	Nitrospirae-2		ISC	0.4696	1.6			1		nrfA/H	nifK	1			1
	M-MetaBat-229		EPR-M	0.4548	1.8						nifK/H	1
	M-MetaBat-18		EPR-M	0.4575	2.5			aprAB	nirK	nirB/D			1
	Nitrospirae-1		ISC	0.459	2.4			aprAB	nirK				1		1
Table S9 : Metabolic potential of Nitrospirae MAGs retrieved from this study and phylogenetically closed species. The red ID represented those Nitrospirae MAGs reconstructed from EPR-M, the green ones represent those recovered from subseafloor massive sulfides [72] and the blue ones refer to those Nitrospirae retrieved from inactive sulfide chimneys [37]. Numbers in the form represent the complet…

## Sheet: Table S10
Species	MAG	Cop	Con	Size	iRep	Relative abundance	Cox	cco	Cyo	Cyd	Qox
Archaea DPANN group Candidatus Diapherotrites	L-MaxBin-080	73.83	1.87	543304	*	0.00110763	0	0	0	0	0
Archaea DPANN group Candidatus Diapherotrites	L-MaxBin-110	82.24	2.8	1012119	*	0.00151794	0	0	0	3	0
Archaea DPANN group Candidatus Micrarchaeota	L-MetaBat-210	72.68	0.93	630955	*	0.000584478	0	0	0	0	0
Archaea DPANN group Candidatus Micrarchaeota	M-MaxBin-015	81.46	0.93	547088	*	0.0028827	0	0	0	0	0
Archaea DPANN group Candidatus Micrarchaeota	M-MetaBat-29	78.27	0	931966	*	0.000578393	0	0	0	0	0
Archaea DPANN group Candidatus Nanohaloarchaeota	L-MetaBat-18	76.17	0	569906	*	0.000497704	0	0	0	0	0
Archaea Euryarchaeota	L-MaxBin-117	95.16	0.81	1635142	*	0.00236383	0	0	0	0	0
Archaea Euryarchaeota	M-MaxBin-010	72.27	0.93	827235	*	0.00699421	2	1	0	0	0
Archaea Euryarchaeota	M-MaxBin-027	72.78	1.6	1172964	*	0.00389873	0	0	0	0	0
Archaea Euryarchaeota	M-MaxBin-100	94.39	2.8	1800810	*	0.00161131	3	0	0	0	0
Archaea Euryarchaeota Archaeoglobi	M-MetaBat-67	83.66	0.65	1352038	*	0.00148437	0	0	0	0	0
Archaea Euryarchaeota Methanococci	L-MetaBat-10	90.95	0	1491524	*	0.00388193	0	0	0	0	0
Archaea Euryarchaeota Methanopyri	L-MaxBin-003	93.94	2.4	1373473	*	0.0384961	0	0	0	0	0
Archaea Euryarchaeota Thermococci	L-MetaBat-161	83.66	0.25	1175186	*	0.0011524	0	0	0	0	0
Archaea TACK group Crenarchaeota	L-MaxBin-038	76.8	2.26	1393878	*	0.00489466	0	0	0	0	0
Archaea TACK group Crenarchaeota	L-MaxBin-041	77.74	2.74	1599040	*	0.00558067	0	0	0	0	0
Archaea TACK group Crenarchaeota	L-MaxBin-049	73.48	1.9	1847214	*	0.00546923	0	0	0	0	0
Archaea TACK group Crenarchaeota	L-MaxBin-089	85.35	2.11	1184744	*	0.00223909	0	0	0	0	0
Archaea TACK group Crenarchaeota	L-MaxBin-140	92.28	0	1786476	*	0.00200228	0	0	0	0	0
Archaea TACK group Crenarchaeota	L-MetaBat-236	92.65	1.47	1386228	*	0.00588368	0	0	0	0	0
Archaea TACK group Crenarchaeota	L-MetaBat-44	86.71	0.84	1194698	*	0.00126507	0	0	0	0	0
Archaea TACK group Crenarchaeota	L-MetaBat-77	76.55	1.58	1223086	*	0.00101746	0	0	0	2	0
Archaea TACK group Crenarchaeota	M-MaxBin-162	83.33	1.27	980095	*	0.000571064	0	0	0	0	0
Bacteria Acidobacteria	M-MaxBin-023	94.87	1.24	3676852	1.36217	0.0135664	3	1	0	3	0
Bacteria Acidobacteria	M-MaxBin-030	95.3	0	2993163	1.39238	0.0079832	0	0	0	3	0
Bacteria Acidobacteria	M-MetaBat-117	94.02	0.85	2574910	1.40204	0.00249988	0	0	0	3	0
Bacteria Acidobacteria	M-MetaBat-94	91.69	0.85	2635118	1.40524	0.00161539	0	0	0	2	0
Bacteria Aquificae	L-MaxBin-002	72.4	6.41	1199950	1.23646	0.0442411	3	0	0	0	0
Bacteria Aquificae	L-MaxBin-005	90.85	0	1191932	1.14713	0.0315169	3	0	0	0	0
Bacteria Aquificae	L-MaxBin-033	95.73	0.61	1148971	1.23717	0.00517133	0	0	0	3	0
Bacteria Aquificae	L-MetaBat-103	77.67	0.41	1014581	1.38632	0.00403776	3	2	0	0	0
Bacteria Aquificae	L-MetaBat-11	90.04	0.41	1567389	1.87448	0.00168887	0	2	0	3	0
Bacteria Aquificae	L-MetaBat-131	94.72	0.2	1693051	1.85788	0.00280006	0	2	0	0	0
Bacteria Aquificae	L-MetaBat-199	91.87	0	1591393	1.24413	0.020188	3	0	0	0	0
Bacteria Aquificae	L-MetaBat-209	85.31	0.61	1149446	1.15069	0.0307835	3	0	0	0	0
Bacteria Aquificae	L-MetaBat-238	95.53	0.41	1354806	1.29858	0.0017114	0	0	0	3	0
Bacteria Aquificae	L-MetaBat-30	77.34	0.2	1294216	1.37809	0.00114551	3	2	0	0	0
Bacteria Aquificae	L-MetaBat-31	83.74	0.2	1108795	1.55096	0.00122945	0	2	0	0	0
Bacteria Caldiserica	M-MaxBin-041	84.41	0	1536345	1.58251	0.00272615	0	0	0	0	0
Bacteria Caldiserica	M-MetaBat-76	72.03	1.69	1131568	1.36032	0.000662435	0	0	0	0	0
Bacteria Calditrichaeota	M-MaxBin-061	86.81	3.4	3488877	1.98523	0.00464934	0	0	0	3	0
Bacteria Calditrichaeota	M-MaxBin-067	96.64	5.49	4148465	1.80157	0.00508609	0	0	0	3	0
Bacteria Calditrichaeota	M-MetaBat-126	93.34	1.1	4891513	1.94634	0.0053742	0	1	0	3	0
Bacteria Calditrichaeota	M-MetaBat-200	95.54	0.06	3950189	1.93043	0.00368664	0	0	0	3	0
Bacteria Calditrichaeota	M-MetaBat-59	98.77	2.2	4457376	1.87897	0.00739846	0	0	0	3	0
Bacteria Calditrichaeota	M-MetaBat-96	98.9	0.06	4068269	1.25638	0.0109862	3	1	0	2	0
Bacteria Deferribacteres	L-MetaBat-35	78.85	1.22	1158556	1.36233	0.00284999	0	0	0	0	0
Bacteria Deferribacteres	M-MaxBin-054	88.76	5.15	2770780	1.46061	0.00391711	0	1	0	0	0
Bacteria Dictyoglomi	L-MetaBat-91	98.21	0	1429739	1.62434	0.00151404	0	0	0	0	0
Bacteria FCB group	M-MetaBat-192	85.16	4.95	1929004	1.70904	0.00156452	0	0	0	0	0
Bacteria FCB group Bacteroidetes Chlorobi	L-MaxBin-195	91.49	0.54	2545181	1.34423	0.00205954	2	0	0	3	0
Bacteria FCB group Bacteroidetes Chlorobi	L-MetaBat-150	75	2.21	1672381	1.51404	0.0019195	0	1	0	2	0
Bacteria FCB group Bacteroidetes Chlorobi	L-MetaBat-17	88.97	0.12	1617390	1.38435	0.00304284	0	1	0	3	0
Bacteria FCB group Bacteroidetes Chlorobi	L-MetaBat-177	72.34	3.76	1754926	*	0.0013182	2	1	0	3	0
Bacteria FCB group Bacteroidetes Chlorobi	L-MetaBat-200	91.44	1.09	2196016	1.42601	0.00289465	3	0	0	0	0
Bacteria FCB group Bacteroidetes Chlorobi	L-MetaBat-217	94.57	0.54	3780208	1.29916	0.00356045	3	0	0	3	0
Bacteria FCB group Bacteroidetes Chlorobi	L-MetaBat-64	90.91	0.25	3543741	1.30828	0.00268877	0	1	0	3	0
Bacteria FCB group Bacteroidetes Chlorobi	M-MaxBin-088	82.76	4.31	4000866	*	0.004123	0	1	0	3	0
Bacteria FCB group Bacteroidetes Chlorobi	M-MetaBat-100	98.66	0.54	3299931	1.68288	0.00652076	2	1	0	3	0
Bacteria FCB group Bacteroidetes Chlorobi	M-MetaBat-121	96.77	2.6	3384859	1.65078	0.00756831	3	0	0	3	0
Bacteria FCB group Bacteroidetes Chlorobi	M-MetaBat-140	72.6	2.78	2503632	1.44038	0.00136384	0	0	0	0	0
Bacteria FCB group Bacteroidetes Chlorobi	M-MetaBat-158	98.81	0.95	3379071	1.48001	0.00626201	0	0	0	3	0
Bacteria FCB group Bacteroidetes Chlorobi	M-MetaBat-167	78.32	1.93	2510222	2.17458	0.00219045	3	1	0	0	0
Bacteria FCB group Bacteroidetes Chlorobi	M-MetaBat-23	87.99	3.35	3752860	2.44099	0.00583576	0	1	0	0	0
Bacteria FCB group Bacteroidetes Chlorobi	M-MetaBat-24	86.74	2.15	3564947	1.7415	0.00409116	3	1	0	3	0
Bacteria FCB group Bacteroidetes Chlorobi	M-MetaBat-63	94.41	0.56	3575210	1.92927	0.00411293	0	1	0	3	0
Bacteria FCB group Bacteroidetes Chlorobi	M-MetaBat-65	96.24	2.15	3718370	1.45621	0.0045153	3	1	0	0	0
Bacteria FCB group Bacteroidetes Chlorobi	M-MetaBat-92	95.7	1.08	4323061	1.41348	0.00335082	2	1	0	2	0
Bacteria Nitrospirae	M-MetaBat-107	90.45	0.91	2056751	1.18793	0.0119081	0	2	0	0	0
Bacteria Nitrospirae	M-MetaBat-13	79.49	0.05	1579605	1.52945	0.00722719	0	0	0	0	0
Bacteria Nitrospirae	M-MetaBat-18	91.31	2.23	2533391	1.4602	0.00448041	0	0	0	0	0
Bacteria Nitrospirae	M-MetaBat-199	71.47	0.48	2006898	1.7415	0.00178119	0	2	0	0	0
Bacteria Nitrospirae	M-MetaBat-229	93.04	2.2	1812918	1.58963	0.00252388	0	0	0	0	0
Bacteria Nitrospirae	M-MetaBat-26	96.36	1.09	1725784	1.47492	0.00148886	0	2	0	0	0
Bacteria Proteobacteria Alphaproteobacteria	M-MaxBin-053	95.81	1.8	2895410	1.68668	0.00417542	3	2	0	0	0
Bacteria Proteobacteria Alphaproteobacteria	M-MaxBin-134	83.66	1.67	2304412	1.51173	0.00158083	3	0	0	0	2
Bacteria Proteobacteria Alphaproteobacteria	M-MaxBin-158	85.04	0	2116007	1.44673	0.0012727	0	2	0	0	0
Bacteria Proteobacteria Alphaproteobacteria	M-MetaBat-230	87.21	2.73	2981938	1.59798	0.00985058	3	2	0	0	2
Bacteria Proteobacteria Alphaproteobacteria	M-MetaBat-34	84.09	2.55	3066064	1.51544	0.00422794	3	2	0	3	0
Bacteria Proteobacteria Alphaproteobacteria	M-MetaBat-44	96.19	2.07	3288827	1.40441	0.00249917	3	2	0	0	2
Bacteria Proteobacteria Alphaproteobacteria	M-MetaBat-60	96.19	1.47	3121887	1.24487	0.00412616	3	0	0	0	0
Bacteria Proteobacteria Betaproteobacteria	L-MetaBat-84	88.73	0.79	5376718	1.16266	0.0124346	3	2	0	3	3
Bacteria Proteobacteria Betaproteobacteria	M-MetaBat-115	94.8	1.08	5666580	1.25684	0.00376775	3	2	0	3	3
Bacteria Proteobacteria Deltaproteobacteria	L-MetaBat-226	70.11	0.22	1871350	1.59012	0.00182552	0	0	0	0	0
Bacteria Proteobacteria Deltaproteobacteria	M-MaxBin-025	92.9	4.19	4844595	1.37807	0.0164511	0	0	0	3	0
Bacteria Proteobacteria Deltaproteobacteria	M-MetaBat-128	72.13	0.84	3045109	1.30462	0.00223225	0	0	0	0	0
Bacteria Proteobacteria Deltaproteobacteria	M-MetaBat-138	82.42	0.81	2714329	1.75028	0.00650826	0	0	0	0	0
Bacteria Proteobacteria Deltaproteobacteria	M-MetaBat-180	98.32	0.84	2279859	1.40773	0.00365594	2	0	0	0	0
Bacteria Proteobacteria Deltaproteobacteria	M-MetaBat-189	99.35	0.65	3325361	1.43741	0.00314591	0	0	0	3	0
Bacteria Proteobacteria Deltaproteobacteria	M-MetaBat-191	72.67	1.29	3081147	1.31673	0.00161354	0	0	0	3	0
Bacteria Proteobacteria Deltaproteobacteria	M-MetaBat-197	92.2	3.55	6053463	1.32061	0.00529283	2	1	0	0	0
Bacteria Proteobacteria Deltaproteobacteria	M-MetaBat-211	97.42	0.16	4214283	1.41213	0.00429167	2	0	0	3	0
Bacteria Proteobacteria Deltaproteobacteria	M-MetaBat-46	90.56	1.29	2175272	1.50468	0.00176077	0	0	0	0	0
Bacteria Proteobacteria Deltaproteobacteria	M-MetaBat-58	97.36	1.72	2620954	1.35768	0.00226768	0	1	0	0	0
Bacteria Proteobacteria Deltaproteobacteria	M-MetaBat-74	86.84	4.52	2200980	1.46907	0.00140485	0	0	0	3	0
Bacteria Proteobacteria Gammaproteobacteria	L-MaxBin-115	99.14	0	2504442	1.36114	0.00366854	0	2	0	3	0
Bacteria Proteobacteria Gammaproteobacteria	L-MaxBin-137	76.58	1.71	2043159	1.96417	0.00234698	0	2	0	0	0
Bacteria Proteobacteria Gammaproteobacteria	L-MetaBat-25	97.53	0.86	4929044	1.24999	0.00779422	3	2	0	2	0
Bacteria Proteobacteria Gammaproteobacteria	L-MetaBat-93	71.55	0	2115876	1.29729	0.00137902	0	0	0	0	2
Bacteria Proteobacteria Gammaproteobacteria	M-MetaBat-104	95.42	3.22	4508590	1.32478	0.00913971	3	3	0	0	0
Bacteria Proteobacteria Gammaproteobacteria	M-MetaBat-112	96.95	0.76	2741534	1.27992	0.00305287	3	2	0	0	0
Bacteria Proteobacteria Gammaproteobacteria	M-MetaBat-125	88.16	0.65	2460624	1.64203	0.00204546	0	1	0	0	0
Bacteria Proteobacteria Gammaproteobacteria	M-MetaBat-151	70.66	1.58	2263113	1.51036	0.00140515	0	2	0	0	0
Bacteria Proteobacteria Gammaproteobacteria	M-MetaBat-162	73.68	0	4338022	1.27157	0.00238432	3	2	0	2	3
Bacteria Proteobacteria Gammaproteobacteria	M-MetaBat-2	82.7	0.82	2140079	1.1425	0.0412576	3	2	0	0	0
Bacteria Proteobacteria Gammaproteobacteria	M-MetaBat-201	92.9	3.16	3703027	1.61402	0.00424617	0	3	0	0	0
Bacteria Proteobacteria Gammaproteobacteria	M-MetaBat-209	90.16	2.56	3963789	1.36577	0.00519247	3	2	0	0	0
Bacteria Proteobacteria Gammaproteobacteria	M-MetaBat-218	84.37	1.81	3962678	1.31696	0.00202303	3	0	0	0	0
Bacteria Proteobacteria Gammaproteobacteria	M-MetaBat-225	85.42	1.95	2479225	1.51274	0.00301077	0	3	0	0	0
Bacteria Proteobacteria Gammaproteobacteria	M-MetaBat-51	87.07	3.77	2941924	1.39348	0.0113471	0	2	0	0	0
Bacteria Proteobacteria Gammaproteobacteria	M-MetaBat-56	74.33	0.95	2177056	1.31134	0.0219655	0	3	0	0	0
Bacteria Proteobacteria Gammaproteobacteria	M-MetaBat-77	97.99	0	2523935	1.28996	0.00148195	0	2	0	3	0
Bacteria Proteobacteria Gammaproteobacteria	M-MetaBat-81	89.15	0.61	1946177	1.42138	0.0016801	0	2	0	0	0
Bacteria Proteobacteria Gammaproteobacteria	M-MetaBat-93	95.72	1.23	2402766	1.25241	0.00211321	3	2	0	0	0
Bacteria Proteobacteria Gammaproteobacteria	M-MetaBat-99	98.17	1.52	2653513	1.39657	0.00189696	2	2	0	0	0
Bacteria Proteobacteria Oligoflexia	M-MetaBat-154	76.27	0.84	4809616	1.35785	0.00298748	2	0	0	0	0
Bacteria PVC group Kiritimatiellaeota	M-MetaBat-195	96.62	4.25	6213565	1.32601	0.0052758	0	0	0	0	0
Bacteria PVC group Kiritimatiellaeota	M-MetaBat-202	81.89	0	2373904	1.41579	0.00134371	0	0	0	0	0
Bacteria PVC group Planctomycetes	M-MetaBat-1	78.09	2.3	3711721	1.51677	0.00371938	0	1	0	0	0
Bacteria PVC group Planctomycetes	M-MetaBat-109	98.86	3.41	6499379	1.39962	0.00756476	0	0	0	0	0
Bacteria PVC group Planctomycetes	M-MetaBat-130	97.63	0	4604159	1.25084	0.00672981	3	1	0	0	0
Bacteria PVC group Planctomycetes	M-MetaBat-224	74.44	0	6042455	1.27304	0.00320153	3	0	0	0	0
Bacteria PVC group Planctomycetes	M-MetaBat-57	82.21	2.3	2633869	1.26596	0.0109288	0	0	0	0	0
Bacteria PVC group Planctomycetes	M-MetaBat-71	93.47	0	3712386	1.68742	0.00290585	3	1	0	0	0
Bacteria PVC group Verrucomicrobia	M-MetaBat-16	74.38	1.6	3310463	1.44807	0.00179926	3	2	0	0	0
Bacteria Spirochaetes	M-MetaBat-164	95.2	0.8	3609240	1.6199	0.0042577	0	0	0	0	0
Bacteria Terrabacteria group Actinobacteria	M-MetaBat-127	99.57	4.7	3073497	1.36783	0.00333209	0	0	0	3	0
Bacteria Terrabacteria group Actinobacteria	M-MetaBat-222	79.74	2.14	3582245	1.36548	0.002029	3	0	1	0	2
Bacteria Terrabacteria group Actinobacteria	M-MetaBat-3	98.29	2.14	3073411	*	0.0083121	3	2	0	0	2
Bacteria Terrabacteria group Chloroflexi	L-MaxBin-044	73.45	4.55	1860257	1.43803	0.00660775	0	0	0	2	0
Bacteria Terrabacteria group Chloroflexi	L-MaxBin-078	87.73	0	2814576	1.67629	0.00581251	0	0	0	3	0
Bacteria Terrabacteria group Chloroflexi	L-MetaBat-219	86	0	1717728	1.55192	0.00223996	3	0	0	0	0
Bacteria Terrabacteria group Chloroflexi	L-MetaBat-228	70.7	1.82	1582605	1.49562	0.00386298	3	0	0	3	0
Bacteria Terrabacteria group Chloroflexi	L-MetaBat-66	75.25	0.91	1765805	1.31669	0.00183729	3	0	0	0	0
Bacteria Terrabacteria group Chloroflexi	M-MaxBin-086	85.05	5.18	4137435	1.91966	0.00420259	3	0	0	3	0
Bacteria Terrabacteria group Chloroflexi	M-MetaBat-114	96.36	2	4973004	1.39123	0.0075527	2	0	0	3	0
Bacteria Terrabacteria group Chloroflexi	M-MetaBat-120	93.45	2.73	2946974	1.79793	0.00478081	2	0	0	0	0
Bacteria Terrabacteria group Chloroflexi	M-MetaBat-175	86.42	3.67	3019546	1.34738	0.00231124	2	0	0	0	0
Bacteria Terrabacteria group Chloroflexi	M-MetaBat-41	98.18	1.09	4520785	1.4273	0.00611295	3	0	0	0	0
Bacteria Terrabacteria group Chloroflexi	M-MetaBat-97	90.91	1.09	3801810	1.67776	0.00591787	2	0	0	0	0
Bacteria Thermodesulfobacteria	L-MaxBin-001	79.74	1.25	1306089	1.2106	0.0659891	0	0	0	3	0
Bacteria Thermodesulfobacteria	L-MaxBin-058	89.56	1.49	2330419	1.50149	0.00607831	0	0	0	3	0
Bacteria Thermodesulfobacteria	L-MetaBat-13	89.57	1.23	1597903	1.33403	0.0055723	0	0	0	0	0
Bacteria Thermodesulfobacteria	L-MetaBat-182	93.33	8.33	1861872	1.66374	0.0028525	0	0	0	3	0
Bacteria Thermotogae Thermotogae	L-MaxBin-031	92.37	5.53	1972190	*	0.0092035	3	0	0	0	0
Bacteria Thermotogae Thermotogae	L-MaxBin-116	90.52	0	1528338	1.28286	0.00223778	3	0	0	0	0
Bacteria unclassified Bacteria Bacteria candidate phyla-candidate division TM6 bacterium GW2011 GWF2 28 16-	M-MetaBat-148	82.6	0	745800	1.51927	0.000611049	0	0	0	0	0
Bacteria unclassified Bacteria Bacteria candidate phyla-Candidatus Campbellbacteria bacterium GW2011 OD1 34 28-	M-MetaBat-155	76.41	0.16	592049	1.43805	0.000775675	0	0	0	0	0
Bacteria FCB group	M-MaxBin-049	88.46	0.1	2614861	*	0.00389592	0	1	0	0	0
Bacteria FCB group	M-MetaBat-118	88.75	2.2	2598137	1.53187	0.00194803	0	1	0	0	0
Bacteria FCB group	M-MetaBat-123	70.69	1.72	2084873	1.83162	0.00413693	0	1	0	0	0
candidate phyla-candidate division SR1 bacterium	M-MaxBin-138	71.21	0	976617	2.02815	0.000673685	0	0	0	0	0
Proteobacteria Epsilonproteobacteria	L-MaxBin-048	89.3	0.41	1278352	1.38364	0.00377891	0	0	0	3	0
Proteobacteria Epsilonproteobacteria	L-MaxBin-063	80.17	5.28	1325791	1.64351	0.00327878	0	0	0	0	0
Proteobacteria Epsilonproteobacteria	L-MaxBin-097	99.39	0.81	1477398	1.21387	0.00242174	3	2	0	0	0
Proteobacteria Epsilonproteobacteria	L-MaxBin-107	78.73	2.26	1784217	1.40153	0.00268101	3	0	0	0	0
Proteobacteria Epsilonproteobacteria	L-MaxBin-132	73.37	0.96	1246953	1.43784	0.00156581	3	2	0	0	0
Proteobacteria Epsilonproteobacteria	L-MaxBin-143	82.23	8.48	1649342	1.52556	0.00186212	0	1	0	3	0
Proteobacteria Epsilonproteobacteria	L-MaxBin-146	79.37	4.1	1210070	1.80578	0.00133709	3	2	0	0	0
Proteobacteria Epsilonproteobacteria	L-MaxBin-160	95.93	5.28	1709384	1.60332	0.00173659	3	2	0	0	0
Proteobacteria Epsilonproteobacteria	L-MetaBat-107	87.78	6.69	1713978	1.55796	0.00153353	3	2	0	0	0
Proteobacteria Epsilonproteobacteria	L-MetaBat-114	98.17	0.81	1507178	1.41535	0.00155506	3	2	0	0	0
Proteobacteria Epsilonproteobacteria	L-MetaBat-128	93.77	0.81	1303103	1.82618	0.00137678	0	0	0	3	0
Proteobacteria Epsilonproteobacteria	L-MetaBat-136	70.36	3.47	1139351	1.47498	0.000853155	3	2	0	0	0
Proteobacteria Epsilonproteobacteria	L-MetaBat-201	88.55	2.85	1760182	1.5456	0.00245075	3	2	0	0	0
Proteobacteria Epsilonproteobacteria	L-MetaBat-230	76.91	2.72	1025369	1.60722	0.00103672	3	2	0	0	0
Proteobacteria Epsilonproteobacteria	L-MetaBat-42	94.31	8.94	1594796	1.52792	0.00297487	0	0	0	3	0
Proteobacteria Epsilonproteobacteria	L-MetaBat-71	73.83	0.61	1128813	1.32907	0.00178988	2	0	0	0	0
Proteobacteria Epsilonproteobacteria	L-MetaBat-87	89	3.52	1910489	1.45618	0.00405828	3	1	0	3	0
Proteobacteria Epsilonproteobacteria	M-MaxBin-016	87.8	3.05	1513705	1.78073	0.00700247	0	0	0	0	0
Proteobacteria Epsilonproteobacteria	M-MetaBat-86	92.53	2.31	2126391	1.88459	0.00177308	0	2	0	0	0
Unclassfied Bacteria	L-MaxBin-088	78.5	0	537758	*	0.00101456	0	0	0	0	0
unclassified Archaea	M-MaxBin-034	89.17	0.93	1494016	*	0.00316189	2	0	0	0	0
Table S10 The distribution and quantity of cytochrome c oxidase genes in 173 MAGs retrieved from M-vent and L-vent. 1 - partial, 2- uncomplete, 3- complete. complete- two Cox/Cyd/Qox genes or three cco/Cyo genes; uncomplete- one of Cox/Cyd/Qox genes or two of cco/Cyo. Specific types of cytochrome c oxidase genes could find in Table S7.

[truncated: 1 more sheets: Table S11]
